# Supplementary material for: Half a century of rising extinction risk of coral reef sharks and rays
Source: Nat Commun. 2023 Jan 17;14:15. doi: 10.1038/s41467-022-35091-x (PMC9845228; doi:10.1038/s41467-022-35091-x)
Supplement: Supplementary file 4 — Supplementary Data 1 [file 41467_2022_35091_MOESM4_ESM.xlsx]

## Sheet: Sheet1
Data S1. Data sources available on the IUCN Red List of Threatened Species.
Order	Family	Latin binomial	URL
Carcharhiniformes	Carcharhinidae	Carcharhinus acronotus	https://www.iucnredlist.org/species/161378/887542
Carcharhiniformes	Carcharhinidae	Carcharhinus albimarginatus	https://www.iucnredlist.org/species/161526/205781867
Carcharhiniformes	Carcharhinidae	Carcharhinus amblyrhynchos	https://www.iucnredlist.org/species/39365/173433550
Carcharhiniformes	Carcharhinidae	Carcharhinus coatesi	https://www.iucnredlist.org/species/70679787/70680049
Carcharhiniformes	Carcharhinidae	Carcharhinus galapagensis	https://www.iucnredlist.org/species/41736/2954286
Carcharhiniformes	Carcharhinidae	Carcharhinus leucas	https://www.iucnredlist.org/species/39372/2910670
Carcharhiniformes	Carcharhinidae	Carcharhinus limbatus	https://www.iucnredlist.org/species/3851/2870736
Carcharhiniformes	Carcharhinidae	Carcharhinus melanopterus	https://www.iucnredlist.org/species/39375/58303674
Carcharhiniformes	Carcharhinidae	Carcharhinus perezi	https://www.iucnredlist.org/species/60217/3093780
Carcharhiniformes	Carcharhinidae	Carcharhinus sorrah	https://www.iucnredlist.org/species/161376/173434793
Carcharhiniformes	Carcharhinidae	Galeocerdo cuvier	https://www.iucnredlist.org/species/39378/2913541
Carcharhiniformes	Carcharhinidae	Loxodon macrorhinus	https://www.iucnredlist.org/species/41831/173435173
Carcharhiniformes	Carcharhinidae	Negaprion acutidens	https://www.iucnredlist.org/species/41836/173435545
Carcharhiniformes	Carcharhinidae	Negaprion brevirostris	https://www.iucnredlist.org/species/39380/2915472
Carcharhiniformes	Carcharhinidae	Scoliodon macrorhynchos	https://www.iucnredlist.org/species/169233669/169233911
Carcharhiniformes	Carcharhinidae	Triaenodon obesus	https://www.iucnredlist.org/species/39384/173436715
Carcharhiniformes	Hemigaleidae	Hemigaleus australiensis	https://www.iucnredlist.org/species/161539/68624897
Carcharhiniformes	Hemigaleidae	Hemigaleus microstoma	https://www.iucnredlist.org/species/41816/124418711
Carcharhiniformes	Pentanchidae	Halaelurus maculosus	https://www.iucnredlist.org/species/161644/124520542
Carcharhiniformes	Pentanchidae	Haploblepharus kistnasamyi	https://www.iucnredlist.org/species/161667/124524866
Carcharhiniformes	Scyliorhinidae	Atelomycterus baliensis	https://www.iucnredlist.org/species/161736/124535973
Carcharhiniformes	Scyliorhinidae	Atelomycterus marmoratus	https://www.iucnredlist.org/species/41730/124414963
Carcharhiniformes	Scyliorhinidae	Aulohalaelurus kanakorum	https://www.iucnredlist.org/species/41870/116737571
Carcharhiniformes	Sphyrnidae	Sphyrna lewini	https://www.iucnredlist.org/species/39385/2918526
Carcharhiniformes	Sphyrnidae	Sphyrna mokarran	https://www.iucnredlist.org/species/39386/2920499
Carcharhiniformes	Sphyrnidae	Sphyrna tiburo	https://www.iucnredlist.org/species/39387/205765567
Carcharhiniformes	Triakidae	Mustelus mosis	https://www.iucnredlist.org/species/161480/139617441
Carcharhiniformes	Triakidae	Triakis scyllium	https://www.iucnredlist.org/species/161395/124476903
Heterodontiformes	Heterodontidae	Heterodontus japonicus	https://www.iucnredlist.org/species/161714/124532497
Heterodontiformes	Heterodontidae	Heterodontus mexicanus	https://www.iucnredlist.org/species/60235/124454650
Heterodontiformes	Heterodontidae	Heterodontus quoyi	https://www.iucnredlist.org/species/44579/124433617
Lamniformes	Odontaspididae	Carcharias taurus	https://www.iucnredlist.org/species/3854/2876505
Myliobatiformes	Aetobatidae	Aetobatus laticeps	https://www.iucnredlist.org/species/104021731/104021771
Myliobatiformes	Aetobatidae	Aetobatus narinari	https://www.iucnredlist.org/species/42564343/201613657
Myliobatiformes	Aetobatidae	Aetobatus ocellatus	https://www.iucnredlist.org/species/42566169/42566212
Myliobatiformes	Dasyatidae	Bathytoshia lata	https://www.iucnredlist.org/species/104071039/104072486
Myliobatiformes	Dasyatidae	Hemitrygon bennetti	https://www.iucnredlist.org/species/161533/104115348
Myliobatiformes	Dasyatidae	Hemitrygon parvonigra	https://www.iucnredlist.org/species/195442/104121791
Myliobatiformes	Dasyatidae	Himantura leoparda	https://www.iucnredlist.org/species/195456/68628645
Myliobatiformes	Dasyatidae	Himantura uarnak	https://www.iucnredlist.org/species/201098826/124528737
Myliobatiformes	Dasyatidae	Himantura undulata	https://www.iucnredlist.org/species/161621/124516589
Myliobatiformes	Dasyatidae	Hypanus americanus	https://www.iucnredlist.org/species/181244884/104123787
Myliobatiformes	Dasyatidae	Hypanus berthalutzae	https://www.iucnredlist.org/species/181244306/181246271
Myliobatiformes	Dasyatidae	Hypanus longus	https://www.iucnredlist.org/species/60157/124445324
Myliobatiformes	Dasyatidae	Hypanus marianae	https://www.iucnredlist.org/species/45925/104130004
Myliobatiformes	Dasyatidae	Maculabatis ambigua	https://www.iucnredlist.org/species/107605014/139653368
Myliobatiformes	Dasyatidae	Neotrygon annotata	https://www.iucnredlist.org/species/60150/68636040
Myliobatiformes	Dasyatidae	Neotrygon australiae	https://www.iucnredlist.org/species/104166970/104166982
Myliobatiformes	Dasyatidae	Neotrygon caeruleopunctata	https://www.iucnredlist.org/species/104166988/175220257
Myliobatiformes	Dasyatidae	Neotrygon kuhlii	https://www.iucnredlist.org/species/116847578/116849874
Myliobatiformes	Dasyatidae	Neotrygon leylandi	https://www.iucnredlist.org/species/60156/68636690
Myliobatiformes	Dasyatidae	Neotrygon ningalooensis	https://www.iucnredlist.org/species/195463/68636829
Myliobatiformes	Dasyatidae	Neotrygon orientalis	https://www.iucnredlist.org/species/104167028/116848459
Myliobatiformes	Dasyatidae	Neotrygon picta	https://www.iucnredlist.org/species/195464/68636975
Myliobatiformes	Dasyatidae	Neotrygon trigonoides	https://www.iucnredlist.org/species/104167060/104167071
Myliobatiformes	Dasyatidae	Neotrygon varidens	https://www.iucnredlist.org/species/104167083/104176267
Myliobatiformes	Dasyatidae	Pastinachus ater	https://www.iucnredlist.org/species/70682232/124550583
Myliobatiformes	Dasyatidae	Pastinachus sephen	https://www.iucnredlist.org/species/70682503/109922153
Myliobatiformes	Dasyatidae	Pateobatis fai	https://www.iucnredlist.org/species/161615/104219816
Myliobatiformes	Dasyatidae	Pateobatis jenkinsii	https://www.iucnredlist.org/species/161744/176850023
Myliobatiformes	Dasyatidae	Taeniura lessoni	https://www.iucnredlist.org/species/116855477/116855482
Myliobatiformes	Dasyatidae	Taeniura lymma	https://www.iucnredlist.org/species/116850766/116851089
Myliobatiformes	Dasyatidae	Taeniurops meyeni	https://www.iucnredlist.org/species/60162/68646736
Myliobatiformes	Dasyatidae	Urogymnus asperrimus	https://www.iucnredlist.org/species/39413/68648645
Myliobatiformes	Dasyatidae	Urogymnus granulatus	https://www.iucnredlist.org/species/161431/177282313
Myliobatiformes	Gymnuridae	Gymnura poecilura	https://www.iucnredlist.org/species/60117/124440205
Myliobatiformes	Mobulidae	Mobula alfredi	https://www.iucnredlist.org/species/195459/68632178
Myliobatiformes	Mobulidae	Mobula birostris	https://www.iucnredlist.org/species/198921/68632946
Myliobatiformes	Mobulidae	Mobula eregoodoo	https://www.iucnredlist.org/species/41832/166793082
Myliobatiformes	Mobulidae	Mobula kuhlii	https://www.iucnredlist.org/species/161439/124485584
Myliobatiformes	Mobulidae	Mobula tarapacana	https://www.iucnredlist.org/species/60199/124451161
Myliobatiformes	Mobulidae	Mobula thurstoni	https://www.iucnredlist.org/species/60200/124451622
Myliobatiformes	Myliobatidae	Aetomylaeus asperrimus	https://www.iucnredlist.org/species/161396/124477188
Myliobatiformes	Myliobatidae	Aetomylaeus nichofii	https://www.iucnredlist.org/species/84784918/68607458
Myliobatiformes	Potamotrygonidae	Styracura pacifica	https://www.iucnredlist.org/species/144163683/144164959
Myliobatiformes	Potamotrygonidae	Styracura schmardae	https://www.iucnredlist.org/species/60161/3090840
Myliobatiformes	Urotrygonidae	Urobatis concentricus	https://www.iucnredlist.org/species/60107/124438613
Myliobatiformes	Urotrygonidae	Urobatis halleri	https://www.iucnredlist.org/species/60108/80677446
Myliobatiformes	Urotrygonidae	Urobatis jamaicensis	https://www.iucnredlist.org/species/60109/206646540
Myliobatiformes	Urotrygonidae	Urobatis maculatus	https://www.iucnredlist.org/species/60110/124439208
Myliobatiformes	Urotrygonidae	Urotrygon chilensis	https://www.iucnredlist.org/species/44647/124436667
Orectolobiformes	Brachaeluridae	Brachaelurus colcloughi	https://www.iucnredlist.org/species/39335/68610594
Orectolobiformes	Ginglymostomatidae	Ginglymostoma cirratum	https://www.iucnredlist.org/species/144141186/3095153
Orectolobiformes	Ginglymostomatidae	Ginglymostoma unami	https://www.iucnredlist.org/species/144151831/144151864
Orectolobiformes	Ginglymostomatidae	Nebrius ferrugineus	https://www.iucnredlist.org/species/41835/173437098
Orectolobiformes	Ginglymostomatidae	Pseudoginglymostoma brevicaudatum	https://www.iucnredlist.org/species/44617/124435749
Orectolobiformes	Hemiscyllidae	Chiloscyllium arabicum	https://www.iucnredlist.org/species/161426/109902537
Orectolobiformes	Hemiscyllidae	Chiloscyllium burmensis	https://www.iucnredlist.org/species/161616/124515789
Orectolobiformes	Hemiscyllidae	Chiloscyllium caeruleopunctatum	https://www.iucnredlist.org/species/124552788/124552807
Orectolobiformes	Hemiscyllidae	Chiloscyllium griseum	https://www.iucnredlist.org/species/41792/124416752
Orectolobiformes	Hemiscyllidae	Chiloscyllium hasselti	https://www.iucnredlist.org/species/161557/124506268
Orectolobiformes	Hemiscyllidae	Chiloscyllium indicum	https://www.iucnredlist.org/species/41791/124416590
Orectolobiformes	Hemiscyllidae	Chiloscyllium plagiosum	https://www.iucnredlist.org/species/124554059/124453319
Orectolobiformes	Hemiscyllidae	Chiloscyllium punctatum	https://www.iucnredlist.org/species/41872/68616745
Orectolobiformes	Hemiscyllidae	Hemiscyllium freycineti	https://www.iucnredlist.org/species/199932/198884880
Orectolobiformes	Hemiscyllidae	Hemiscyllium galei	https://www.iucnredlist.org/species/195436/198885260
Orectolobiformes	Hemiscyllidae	Hemiscyllium hallstromi	https://www.iucnredlist.org/species/41875/70709453
Orectolobiformes	Hemiscyllidae	Hemiscyllium halmahera	https://www.iucnredlist.org/species/176486052/198885632
Orectolobiformes	Hemiscyllidae	Hemiscyllium henryi	https://www.iucnredlist.org/species/195437/198885960
Orectolobiformes	Hemiscyllidae	Hemiscyllium michaeli	https://www.iucnredlist.org/species/195438/198886371
Orectolobiformes	Hemiscyllidae	Hemiscyllium ocellatum	https://www.iucnredlist.org/species/41818/68625284
Orectolobiformes	Hemiscyllidae	Hemiscyllium strahani	https://www.iucnredlist.org/species/41819/198886746
Orectolobiformes	Hemiscyllidae	Hemiscyllium trispeculare	https://www.iucnredlist.org/species/41820/68625409
Orectolobiformes	Hemiscyllidae	Hemitriakis leucoperiptera	https://www.iucnredlist.org/species/39353/124404742
Orectolobiformes	Orectolobidae	Eucrossorhinus dasypogon	https://www.iucnredlist.org/species/41873/68623121
Orectolobiformes	Orectolobidae	Orectolobus halei	https://www.iucnredlist.org/species/161709/68638176
Orectolobiformes	Orectolobidae	Orectolobus japonicus	https://www.iucnredlist.org/species/161563/124507360
Orectolobiformes	Orectolobidae	Orectolobus maculatus	https://www.iucnredlist.org/species/41837/68638559
Orectolobiformes	Orectolobidae	Orectolobus ornatus	https://www.iucnredlist.org/species/41838/68638906
Orectolobiformes	Orectolobidae	Orectolobus reticulatus	https://www.iucnredlist.org/species/195439/68639415
Orectolobiformes	Orectolobidae	Orectolobus wardi	https://www.iucnredlist.org/species/41839/68639575
Orectolobiformes	Rhincodontidae	Rhincodon typus	https://www.iucnredlist.org/species/19488/2365291
Orectolobiformes	Stegostomidae	Stegostoma tigrinum	https://www.iucnredlist.org/species/41878/161303882
Rajiformes	Trygonorrhinidae	Zapteryx xyster	https://www.iucnredlist.org/species/60178/124448370
Rhinopristiformes	Glaucostegidae	Glaucostegus typus	https://www.iucnredlist.org/species/104061138/68623995
Rhinopristiformes	Pristidae	Anoxypristis cuspidata	https://www.iucnredlist.org/species/39389/141789456
Rhinopristiformes	Pristidae	Pristis clavata	https://www.iucnredlist.org/species/39390/141790455
Rhinopristiformes	Pristidae	Pristis pectinata	https://www.iucnredlist.org/species/18175/141791261
Rhinopristiformes	Pristidae	Pristis zijsron	https://www.iucnredlist.org/species/39393/141792003
Rhinopristiformes	Rhinidae	Rhina ancylostoma	https://www.iucnredlist.org/species/41848/124421912
Rhinopristiformes	Rhinidae	Rhynchobatus australiae	https://www.iucnredlist.org/species/41853/68643043
Rhinopristiformes	Rhinidae	Rhynchobatus djiddensis	https://www.iucnredlist.org/species/39394/121035795
Rhinopristiformes	Rhinidae	Rhynchobatus laevis	https://www.iucnredlist.org/species/41854/124422344
Rhinopristiformes	Rhinobatidae	Acroteriobatus variegatus	https://www.iucnredlist.org/species/161476/109905030
Rhinopristiformes	Rhinobatidae	Pseudobatos lentiginosus	https://www.iucnredlist.org/species/161743/896981
Rhinopristiformes	Rhinobatidae	Pseudobatos prahli	https://www.iucnredlist.org/species/63158/124463727
Rhinopristiformes	Rhinobatidae	Rhinobatos hynnicephalus	https://www.iucnredlist.org/species/60167/124446775
Rhinopristiformes	Rhinobatidae	Rhinobatos schlegelii	https://www.iucnredlist.org/species/104005557/104006031
Rhinopristiformes	Rhinopteridae	Rhinoptera javanica	https://www.iucnredlist.org/species/60129/124442197
Torpediniformes	Hypnidae	Hypnos monopterygius	https://www.iucnredlist.org/species/41828/68630121
Torpediniformes	Narcinidae	Diplobatis picta	https://www.iucnredlist.org/species/61404/3103753
Torpediniformes	Narcinidae	Narcine entemedor	https://www.iucnredlist.org/species/161716/124532986
Torpediniformes	Torpedinidae	Torpedo andersoni	https://www.iucnredlist.org/species/60132/124442653
Torpediniformes	Torpedinidae	Torpedo sinuspersici	https://www.iucnredlist.org/species/60136/140820271
