# Supplementary material for: Half a century of rising extinction risk of coral reef sharks and rays
Source: Nat Commun. 2023 Jan 17;14:15. doi: 10.1038/s41467-022-35091-x (PMC9845228; doi:10.1038/s41467-022-35091-x)
Supplement: Supplementary file 5 — Supplementary Data 2 [file 41467_2022_35091_MOESM5_ESM.xlsx]

## Sheet: Sheet1
Data S2. Species residency, trophic level, and generation lengths and their derivation for all species included, related to methods and their retrospective Red List status' for 2005, 1980, and 1970.
Order	Family	Latin binomial	Residency Type	Trophic Category	Generation Length (GL)	GL Derivation	Current Status	2005 Status	1980 Status	1970 Status
Myliobatiformes	Aetobatidae	Aetobatus laticeps	Partial Resident	Large Invertebrate Feeder	14.5	RLA - Suspected based on Myliobatis californicus	VU	VU	LC	LC
Myliobatiformes	Aetobatidae	Aetobatus narinari	Transient	Large Invertebrate Feeder	10	RLA - Inferred from Aetobatus ocellatus	EN	VU	NT	LC
Myliobatiformes	Aetobatidae	Aetobatus ocellatus	Transient	Large Invertebrate Feeder	12	RLA - Approximated based on reproductive output and age-at-maturity of 4-6 years	VU	VU	NT	LC
Orectolobiformes	Brachaeluridae	Brachaelurus colcloughi	Resident	Invertebrate Feeder	15.5	RLA - Estimated based on Brachaelurus waddi	VU	VU	NT	LC
Carcharhiniformes	Carcharhinidae	Carcharhinus acronotus	Resident	Mesopredator	10.5	RLA - Regional differences have led to two estimates for the United States (age-at-maturity is 4.5 years, longevity is 12.5 years) and northeast Brazil (age-at-maturity is 6 years, longevity is 15). The longer generation length was selected as a conservative estimate	EN	NT	LC	LC
Carcharhiniformes	Carcharhinidae	Carcharhinus albimarginatus	Resident	Mesopredator	21.5	RLA - Inferred from Carcharhinus amboinensis	VU	VU	LC	LC
Carcharhiniformes	Carcharhinidae	Carcharhinus amblyrhynchos	Resident	Mesopredator	14.5	RLA - Age-at-maturity is 9 years, longevity is 20 years	EN	EN	VU	NT
Carcharhiniformes	Carcharhinidae	Carcharhinus coatesi	Transient	Mesopredator	4.25	RLA - Age-at-maturity is 2 years, longevity is 6.5 years	LC	LC	LC	LC
Carcharhiniformes	Carcharhinidae	Carcharhinus galapagensis	Resident	Mesopredator	21	Estimated and scaled from Carcharhinus leucas	LC	LC	LC	LC
Carcharhiniformes	Carcharhinidae	Carcharhinus leucas	Partial Resident	Apex Predator	27	RLA - Regional differences have led to multiple generation length estimates: Australia (age-at-maturity is 9.5 years, longevity is 27 years), South Africa (age-at-maturity is 21 years, longevity is 32 years), northwest Atlantic (age-at-maturity is 15 years, longevity is 27), and the Gulf of Mexico (age-at-maturity is 10-18 years, longevity is 19-21 years). The longest generation length was select…	VU	VU	NT	LC
Carcharhiniformes	Carcharhinidae	Carcharhinus limbatus	Transient	Mesopredator	16	RLA - Regional differences have led to multiple generation length estimates: Australia (age-at-maturity is 8.3 years, longevity is 24 years), Indonesia (age-at-maturity is 7.6 years, longevity is 12.3 years), South Africa (age-at-maturity is 7 years, longevity is 11 years), northwest Atlantic (age-at-maturity is 6.7 years, longevity is 23.5), and the Gulf of Mexico (age-at-maturity is 6.5 years, …	VU	VU	NT	LC
Carcharhiniformes	Carcharhinidae	Carcharhinus melanopterus	Resident	Mesopredator	14.5	RLA - Age-at-maturity is 8.5 years, longevity is 25 years in captivity	VU	NT	LC	LC
Carcharhiniformes	Carcharhinidae	Carcharhinus perezi	Resident	Mesopredator	9.6	RLA - Age-at-maturity is 4.2 years, longevity is 15 years	EN	VU	NT	NT
Carcharhiniformes	Carcharhinidae	Carcharhinus sorrah	Transient	Mesopredator	8.2	RLA - Age-at-maturity is 2-3 years, longevity is 14 years	NT	NT	LC	LC
Carcharhiniformes	Carcharhinidae	Galeocerdo cuvier	Partial Resident	Apex Predator	22.5	RLA - Regional differences have led to a range in all age-related parameters (age-at-maturity is 4-13 years, longevity is 27-37 years). The longest generation length was selected as a conservative estimate	NT	NT	LC	LC
Carcharhiniformes	Carcharhinidae	Loxodon macrorhinus	Partial Resident	Mesopredator	5.15	RLA - Age-at-maturity is 1.4 years, longevity is 8.9 years	NT	NT	LC	LC
Carcharhiniformes	Carcharhinidae	Negaprion acutidens	Partial Resident	Apex Predator	16.5	RLA - Estimated based on Negaprion brevirostris	EN	EN	VU	LC
Carcharhiniformes	Carcharhinidae	Negaprion brevirostris	Partial Resident	Apex Predator	16.5	RLA - Age-at-maturity is 12.7 years, longevity is 20.2 years	VU	VU	NT	LC
Carcharhiniformes	Carcharhinidae	Scoliodon macrorhynchos	Transient	Mesopredator	3.8	RLA - Estimated based on Scoliodon laticaudus	NT	NT	LC	LC
Carcharhiniformes	Carcharhinidae	Triaenodon obesus	Resident	Mesopredator	12.3	RLA - Age-at-maturity is 8-9 years, longevity is 16 years	VU	VU	NT	LC
Myliobatiformes	Dasyatidae	Bathytoshia lata	Resident	Large Invertebrate Feeder	21.5	RLA - Age-at-maturity is 15 years, longevity is 28 years	VU	NT	LC	LC
Myliobatiformes	Dasyatidae	Hemitrygon bennetti	Transient	Invertebrate Feeder	12	RLA - Estimated based on Neotrygon kuhlii	VU	VU	LC	LC
Myliobatiformes	Dasyatidae	Hemitrygon parvonigra	Transient	Invertebrate Feeder	12	Estimated based on Neotrygon kuhlii	DD	DD	DD	DD
Myliobatiformes	Dasyatidae	Himantura leoparda	Partial Resident	Large Invertebrate Feeder	19	RLA - Estimated and scaled from Maculabatis astra	VU	VU	NT	NT
Myliobatiformes	Dasyatidae	Himantura uarnak	Partial Resident	Large Invertebrate Feeder	25	RLA - Estimated and scaled from Maculabatis astra	EN	EN	VU	NT
Myliobatiformes	Dasyatidae	Himantura undulata	Partial Resident	Large Invertebrate Feeder	25	RLA - Estimated and scaled from Maculabatis astra	EN	EN	VU	NT
Myliobatiformes	Dasyatidae	Hypanus americanus	Partial Resident	Large Invertebrate Feeder	11.3	RLA - Age-at-maturity is 5.5 years, longevity is 17 years	NT	NT	LC	LC
Myliobatiformes	Dasyatidae	Hypanus berthalutzae	Partial Resident	Large Invertebrate Feeder	11.3	RLA - Estimated based on Hypanus americanus	VU	VU	LC	LC
Myliobatiformes	Dasyatidae	Hypanus longus	Partial Resident	Large Invertebrate Feeder	28	RLA - Estimated and scaled from Hypanus dipterurus	VU	VU	NT	LC
Myliobatiformes	Dasyatidae	Hypanus marianae	Resident	Invertebrate Feeder	10	RLA - Estimated based on Neotrygon picta	EN	EN	VU	LC
Myliobatiformes	Dasyatidae	Maculabatis ambigua	Partial Resident	Invertebrate Feeder	9.5	RLA - Estimated based on A. Temple pers. comm. 2018	NT	NT	LC	LC
Myliobatiformes	Dasyatidae	Neotrygon annotata	Resident	Invertebrate Feeder	8.5	RLA - Age-at-maturity is 4 years, longevity is 13 years	NT	NT	LC	LC
Myliobatiformes	Dasyatidae	Neotrygon australiae	Resident	Invertebrate Feeder	8	RLA - Estimated and scaled from Neotrygon trigonoides	NT	NT	LC	LC
Myliobatiformes	Dasyatidae	Neotrygon caeruleopunctata	Resident	Invertebrate Feeder	12	RLA - Estimated based on Neotrygon trigonoides	LC	LC	LC	LC
Myliobatiformes	Dasyatidae	Neotrygon kuhlii	Resident	Invertebrate Feeder	10.8	Estimated based on Neotrygon picta	DD	DD	DD	DD
Myliobatiformes	Dasyatidae	Neotrygon leylandi	Resident	Invertebrate Feeder	10.8	Estimated based on Neotrygon picta	LC	LC	LC	LC
Myliobatiformes	Dasyatidae	Neotrygon ningalooensis	Resident	Invertebrate Feeder	10.8	Estimated based on Neotrygon picta	DD	DD	DD	DD
Myliobatiformes	Dasyatidae	Neotrygon orientalis	Resident	Invertebrate Feeder	12	RLA - Estimated based on Neotrygon trigonoides	LC	LC	LC	LC
Myliobatiformes	Dasyatidae	Neotrygon picta	Resident	Invertebrate Feeder	10.8	Age-at-maturity is 3-4 years, longevity is 17 years	LC	LC	LC	LC
Myliobatiformes	Dasyatidae	Neotrygon trigonoides	Resident	Invertebrate Feeder	10	RLA - Age-at-maturity is 6.4 years, longevity is 14 years	LC	LC	LC	LC
Myliobatiformes	Dasyatidae	Neotrygon varidens	Resident	Invertebrate Feeder	11	RLA - Estimated based on Neotrygon picta	LC	LC	LC	LC
Myliobatiformes	Dasyatidae	Pastinachus ater	Partial Resident	Large Invertebrate Feeder	25	RLA - Estimated and scaled from Maculabatis astra	VU	VU	NT	NT
Myliobatiformes	Dasyatidae	Pastinachus sephen	Partial Resident	Invertebrate Feeder	20	RLA - Estimated and scaled from Maculabatis astra	NT	NT	LC	LC
Myliobatiformes	Dasyatidae	Pateobatis fai	Partial Resident	Large Invertebrate Feeder	20	RLA - Estimated and scaled from Maculabatis astra	VU	VU	NT	NT
Myliobatiformes	Dasyatidae	Pateobatis jenkinsii	Partial Resident	Large Invertebrate Feeder	20	RLA - Estimated and scaled from Maculabatis astra	VU	VU	NT	NT
Myliobatiformes	Dasyatidae	Taeniura lessoni	Resident	Invertebrate Feeder	9.7	Estimated based on Neotrygon trigonoides	DD	DD	DD	DD
Myliobatiformes	Dasyatidae	Taeniura lymma	Resident	Invertebrate Feeder	9.7	RLA - Estimated based on Neotrygon trigonoides	LC	LC	LC	LC
Myliobatiformes	Dasyatidae	Taeniurops meyeni	Resident	Large Invertebrate Feeder	21.5	RLA - Estimated based on Dasyatis lata	VU	VU	NT	NT
Myliobatiformes	Dasyatidae	Urogymnus asperrimus	Partial Resident	Large Invertebrate Feeder	21.5	RLA - Estimated based on Dasyatis lata	VU	VU	NT	NT
Myliobatiformes	Dasyatidae	Urogymnus granulatus	Partial Resident	Large Invertebrate Feeder	20	RLA - Estimated and scaled from Maculabatis astra	VU	VU	NT	NT
Orectolobiformes	Ginglymostomatidae	Ginglymostoma cirratum	Resident	Mesopredator	30	RLA - Age-at-maturity is 25 years, longevity is 35 years	VU	VU	NT	LC
Orectolobiformes	Ginglymostomatidae	Ginglymostoma unami	Resident	Mesopredator	30	RLA - Estimated based on Ginglymostoma cirratum	EN	EN	LC	LC
Orectolobiformes	Ginglymostomatidae	Nebrius ferrugineus	Resident	Mesopredator	30	RLA - Estimated based on Ginglymostoma cirratum	VU	VU	NT	LC
Orectolobiformes	Ginglymostomatidae	Pseudoginglymostoma brevicaudatum	Resident	Mesopredator	10	RLA - Estimated and scaled from Ginglymostoma cirratum	CR	VU	LC	LC
Rhinopristiformes	Glaucostegidae	Glaucostegus typus	Partial Resident	Mesopredator	15	RLA - Age-at-maturity is 6-8 years, longevity is 19 years	CR	EN	VU	VU
Myliobatiformes	Gymnuridae	Gymnura poecilura	Transient	Large Invertebrate Feeder	15	RLA - Estimated based on Gymnura natalensis	VU	VU	NT	LC
Carcharhiniformes	Hemigaleidae	Hemigaleus australiensis	Partial Resident	Mesopredator	9	Estimated based on Furgaleus macki	LC	LC	LC	LC
Carcharhiniformes	Hemigaleidae	Hemigaleus microstoma	Partial Resident	Mesopredator	9	RLA - Estimated based on Furgaleus macki	VU	VU	NT	LC
Orectolobiformes	Hemiscyllidae	Chiloscyllium arabicum	Resident	Invertebrate Feeder	9	RLA - Estimated and scaled from Chiloscyllium plagiosum	NT	NT	LC	LC
Orectolobiformes	Hemiscyllidae	Chiloscyllium burmensis	Resident	Invertebrate Feeder	6	RLA - Estimated based on Chiloscyllium plagiosum	VU	VU	NT	LC
Orectolobiformes	Hemiscyllidae	Chiloscyllium caeruleopunctatum	Resident	Invertebrate Feeder	6	Estimated and scaled from Chiloscyllium plagiosum	DD	DD	DD	DD
Orectolobiformes	Hemiscyllidae	Chiloscyllium griseum	Resident	Invertebrate Feeder	7	RLA - Estimated based on Chiloscyllium plagiosum	VU	NT	LC	LC
Orectolobiformes	Hemiscyllidae	Chiloscyllium hasselti	Resident	Invertebrate Feeder	8	RLA - Estimated based on Chiloscyllium plagiosum	EN	VU	NT	LC
Orectolobiformes	Hemiscyllidae	Chiloscyllium indicum	Resident	Invertebrate Feeder	6	RLA - Estimated based on Chiloscyllium plagiosum	VU	NT	LC	LC
Orectolobiformes	Hemiscyllidae	Chiloscyllium plagiosum	Resident	Invertebrate Feeder	9	RLA - Age-at-maturity is 4.5, longevity is 14 years	NT	NT	LC	LC
Orectolobiformes	Hemiscyllidae	Chiloscyllium punctatum	Resident	Invertebrate Feeder	9.5	RLA - Estimated based on Chiloscyllium plagiosum	NT	NT	LC	LC
Orectolobiformes	Hemiscyllidae	Hemiscyllium freycineti	Resident	Invertebrate Feeder	6	Estimated based on Hemiscyllium ocellatum	NT	NT	LC	LC
Orectolobiformes	Hemiscyllidae	Hemiscyllium galei	Resident	Invertebrate Feeder	5	Estimated and scaled from Hemiscyllium ocellatum	VU	NT	LC	LC
Orectolobiformes	Hemiscyllidae	Hemiscyllium hallstromi	Resident	Invertebrate Feeder	6	Estimated based on Hemiscyllium ocellatum	VU	VU	LC	LC
Orectolobiformes	Hemiscyllidae	Hemiscyllium halmahera	Resident	Invertebrate Feeder	6	RLA - Estimated based on Hemiscyllium ocellatum	VU	LC	LC	LC
Orectolobiformes	Hemiscyllidae	Hemiscyllium henryi	Resident	Invertebrate Feeder	6	Estimated based on Hemiscyllium ocellatum	VU	NT	LC	LC
Orectolobiformes	Hemiscyllidae	Hemiscyllium michaeli	Resident	Invertebrate Feeder	6	Estimated based on Hemiscyllium ocellatum	VU	NT	LC	LC
Orectolobiformes	Hemiscyllidae	Hemiscyllium ocellatum	Resident	Invertebrate Feeder	7	Estimated and scaled from Hemiscyllium ocellatum	LC	LC	LC	LC
Orectolobiformes	Hemiscyllidae	Hemiscyllium strahani	Resident	Invertebrate Feeder	6	Estimated based on Hemiscyllium ocellatum	VU	NT	LC	LC
Orectolobiformes	Hemiscyllidae	Hemiscyllium trispeculare	Resident	Invertebrate Feeder	6	Estimated based on Hemiscyllium ocellatum	LC	LC	LC	LC
Orectolobiformes	Hemiscyllidae	Hemitriakis leucoperiptera	Partial Resident	Mesopredator	8	RLA - Estimated and scaled from Hemitriakis japanica	CR	CR	EN	NT
Heterodontiformes	Heterodontidae	Heterodontus japonicus	Partial Resident	Invertebrate Feeder	16	Estimated and scaled from Heterodontus portusjacksoni	LC	LC	LC	LC
Heterodontiformes	Heterodontidae	Heterodontus mexicanus	Partial Resident	Invertebrate Feeder	11	Estimated and scaled from Heterodontus portusjacksoni	LC	LC	LC	LC
Heterodontiformes	Heterodontidae	Heterodontus quoyi	Partial Resident	Invertebrate Feeder	14	Estimated and scaled from Heterodontus portusjacksoni	LC	LC	LC	LC
Torpediniformes	Hypnidae	Hypnos monopterygius	Partial Resident	Invertebrate Feeder	16	Estimated based on Torpedo marmorata	LC	LC	LC	LC
Myliobatiformes	Mobulidae	Mobula alfredi	Partial Resident	Filter Feeder	29	RLA - Age-at-maturity is 8-17 years, longevity is 45 years	VU	VU	LC	LC
Myliobatiformes	Mobulidae	Mobula birostris	Transient	Filter Feeder	29	RLA - Estimated based on Mobula birostris	EN	VU	LC	LC
Myliobatiformes	Mobulidae	Mobula eregoodoo	Transient	Filter Feeder	12.8	RLA - Estimated based on Mobula mobular	EN	VU	LC	LC
Myliobatiformes	Mobulidae	Mobula kuhlii	Transient	Filter Feeder	12.8	RLA - Estimated based on Mobula mobular	EN	VU	LC	LC
Myliobatiformes	Mobulidae	Mobula tarapacana	Transient	Filter Feeder	12.8	RLA - Estimated based on Mobula mobular	EN	NT	LC	LC
Myliobatiformes	Mobulidae	Mobula thurstoni	Transient	Filter Feeder	12.8	RLA - Estimated based on Mobula mobular	EN	VU	LC	LC
Myliobatiformes	Myliobatidae	Aetomylaeus asperrimus	Transient	Invertebrate Feeder	10	Estimated and scaled from Myliobatis californicus	DD	DD	DD	DD
Myliobatiformes	Myliobatidae	Aetomylaeus nichofii	Transient	Invertebrate Feeder	10	RLA - Estimated and scaled from Myliobatis californicus	VU	VU	NT	NT
Torpediniformes	Narcinidae	Diplobatis picta	Partial Resident	Invertebrate Feeder	10.5	RLA - Estimated and scaled from Narcine entemedor	VU	VU	NT	LC
Torpediniformes	Narcinidae	Narcine entemedor	Partial Resident	Invertebrate Feeder	10.5	RLA - Age-at-maturity is 6 years, longevity is 15 years	VU	NT	LC	LC
Lamniformes	Odontaspididae	Carcharias taurus	Partial Resident	Mesopredator	24.8	RLA - Age-at-maturity is 9-10 years, longevity is 40 years	CR	CR	VU	NT
Orectolobiformes	Orectolobidae	Eucrossorhinus dasypogon	Resident	Mesopredator	11	Estimated and scaled from Chiloscyllium plagiosum	LC	LC	LC	LC
Orectolobiformes	Orectolobidae	Orectolobus halei	Partial Resident	Mesopredator	16	Estimated and scaled from Chiloscyllium plagiosum	LC	LC	LC	LC
Orectolobiformes	Orectolobidae	Orectolobus japonicus	Partial Resident	Mesopredator	11	Estimated and scaled from Chiloscyllium plagiosum	LC	LC	LC	LC
Orectolobiformes	Orectolobidae	Orectolobus maculatus	Partial Resident	Mesopredator	22	Estimated and scaled from Chiloscyllium plagiosum	LC	LC	LC	LC
Orectolobiformes	Orectolobidae	Orectolobus ornatus	Partial Resident	Mesopredator	11	Estimated and scaled from Chiloscyllium plagiosum	LC	LC	LC	LC
Orectolobiformes	Orectolobidae	Orectolobus reticulatus	Partial Resident	Mesopredator	7	Estimated and scaled from Chiloscyllium plagiosum	DD	DD	DD	DD
Orectolobiformes	Orectolobidae	Orectolobus wardi	Resident	Mesopredator	8	Estimated and scaled from Chiloscyllium plagiosum	LC	LC	LC	LC
Carcharhiniformes	Pentanchidae	Halaelurus maculosus	Resident	Invertebrate Feeder	15	RLA - Estimated based on Galeus sauteri	NT	NT	LC	LC
Carcharhiniformes	Pentanchidae	Haploblepharus kistnasamyi	Partial Resident	Invertebrate Feeder	15	Halaeulurus maculosus proxy	VU	VU	NT	LC
Myliobatiformes	Potamotrygonidae	Styracura pacifica	Partial Resident	Invertebrate Feeder	15	RLA - Estimated based on Hypanus dipterurus	VU	VU	LC	LC
Myliobatiformes	Potamotrygonidae	Styracura schmardae	Partial Resident	Large Invertebrate Feeder	25	RLA - Estimated and scaled from Hypanus dipterurus	EN	EN	VU	LC
Rhinopristiformes	Pristidae	Anoxypristis cuspidata	Transient	Mesopredator	6	RLA - Age-at-maturity is 2 years, longevity is estimated at 9 years	EN	EN	EN	EN
Rhinopristiformes	Pristidae	Pristis clavata	Transient	Mesopredator	16.4	RLA - Age-at-maturity is 8 years, longevity is 34 years	EN	EN	EN	EN
Rhinopristiformes	Pristidae	Pristis pectinata	Transient	Mesopredator	17	RLA - Age-at-maturity is 10-12 years, population doubling time 9.7 years, intrinsic rate of increase is 0.007 per year	CR	CR	CR	EN
Rhinopristiformes	Pristidae	Pristis zijsron	Transient	Mesopredator	14.6	RLA - Age-at-maturity is 9 years, population doubling time 28 years, intrinsic rate of increase is 0.02 per year	CR	CR	EN	EN
Orectolobiformes	Rhincodontidae	Rhincodon typus	Transient	Filter Feeder	25	RLA - Estimated based on estimated female maturity of 19-22 years	EN	VU	LC	LC
Rhinopristiformes	Rhinidae	Rhina ancylostoma	Partial Resident	Mesopredator	15	RLA - Estimated and scaled from Glaucostegus typus	CR	EN	VU	LC
Rhinopristiformes	Rhinidae	Rhynchobatus australiae	Partial Resident	Mesopredator	15	RLA - Estimated and scaled from Glaucostegus typus	CR	EN	VU	LC
Rhinopristiformes	Rhinidae	Rhynchobatus djiddensis	Partial Resident	Mesopredator	15	RLA - Estimated and scaled from Glaucostegus typus	CR	VU	LC	LC
Rhinopristiformes	Rhinidae	Rhynchobatus laevis	Partial Resident	Mesopredator	15	RLA - Estimated and scaled from Glaucostegus typus	CR	EN	VU	LC
Rhinopristiformes	Rhinobatidae	Acroteriobatus variegatus	Partial Resident	Invertebrate Feeder	5	Red List Assessment (RLA) - Inferred from Acroteriobatus annulatus	CR	CR	VU	LC
Rhinopristiformes	Rhinobatidae	Pseudobatos lentiginosus	Transient	Invertebrate Feeder	6	RLA - Estimated and scaled from Pseudobatos productus	VU	VU	NT	LC
Rhinopristiformes	Rhinobatidae	Pseudobatos prahli	Partial Resident	Mesopredator	5	RLA - Estimated and scaled from Pseudobatos productus	VU	VU	NT	LC
Rhinopristiformes	Rhinobatidae	Rhinobatos hynnicephalus	Partial Resident	Invertebrate Feeder	10	RLA - Estimated based on other Rhinopristidae species	EN	VU	NT	NT
Rhinopristiformes	Rhinobatidae	Rhinobatos schlegelii	Partial Resident	Invertebrate Feeder	10	RLA - Estimated based on other Rhinopristidae species	CR	EN	NT	NT
Rhinopristiformes	Rhinopteridae	Rhinoptera javanica	Transient	Large Invertebrate Feeder	14.5	RLA - Estimated based on Myliobatis californicus	EN	EN	VU	NT
Carcharhiniformes	Scyliorhinidae	Atelomycterus baliensis	Resident	Invertebrate Feeder	10	Estimated and scaled from Atelomycterus marmoratus	LC	LC	LC	LC
Carcharhiniformes	Scyliorhinidae	Atelomycterus marmoratus	Resident	Invertebrate Feeder	15	RLA - Estimated age-at-maturity is 9 years, longevity is ~20 years	NT	NT	LC	LC
Carcharhiniformes	Scyliorhinidae	Aulohalaelurus kanakorum	Resident	Invertebrate Feeder	15	Estimated based on Atelomycterus marmoratus	DD	DD	DD	DD
Carcharhiniformes	Sphyrnidae	Sphyrna lewini	Partial Resident	Apex Predator	24.1	RLA - Age-at-maturity is 13.2 years, longevity is 35 years	CR	EN	VU	NT
Carcharhiniformes	Sphyrnidae	Sphyrna mokarran	Partial Resident	Apex Predator	24.8	RLA - Regional differences have led to multiple generation length estimates: Northwest Atlantic (age-at-maturity is 5.5 years, longevity is 44 years) and Western Central Pacific (age-at-maturity is 8.3 years, longevity is 39 years). The longest generation length was selected as a conservative estimate	CR	EN	VU	LC
Carcharhiniformes	Sphyrnidae	Sphyrna tiburo	Partial Resident	Mesopredator	12	RLA - Age-at-maturity is 2-3 years, longevity is 17.9 years	EN	EN	VU	NT
Orectolobiformes	Stegostomidae	Stegostoma tigrinum	Resident	Mesopredator	17	RLA - Age-at-maturity is 6 years, longevity is 28 years	EN	VU	NT	LC
Torpediniformes	Torpedinidae	Torpedo andersoni	Partial Resident	Invertebrate Feeder	8	Estimated and scaled from Torpedo marmorata	LC	LC	LC	LC
Torpediniformes	Torpedinidae	Torpedo sinuspersici	Partial Resident	Invertebrate Feeder	16	Estimated based on Torpedo marmorata	DD	DD	DD	DD
Carcharhiniformes	Triakidae	Mustelus mosis	Transient	Mesopredator	11	RLA - Estimated based on Mustelus canis	NT	NT	LC	LC
Carcharhiniformes	Triakidae	Triakis scyllium	Transient	Mesopredator	13.3	RLA - Age-at-maturity is 8.6 years, longevity is 18 years	EN	VU	NT	NT
Rajiformes	Trygonorrhinidae	Zapteryx xyster	Partial Resident	Invertebrate Feeder	7	RLA - Estimated based on Zapteryx brevirostris	VU	VU	NT	LC
Myliobatiformes	Urotrygonidae	Urobatis concentricus	Resident	Invertebrate Feeder	3.5	RLA - Age-at-maturity is 3 years, longevity is 4 years	LC	LC	LC	LC
Myliobatiformes	Urotrygonidae	Urobatis halleri	Resident	Invertebrate Feeder	8.9	RLA - Age-at-maturity is 3.5 years, longevity is 14 years	LC	LC	LC	LC
Myliobatiformes	Urotrygonidae	Urobatis jamaicensis	Resident	Invertebrate Feeder	9.5	RLA - Age-at-maturity is 5 years, longevity is 14 years	LC	LC	LC	LC
Myliobatiformes	Urotrygonidae	Urobatis maculatus	Resident	Invertebrate Feeder	8	Estimated and scaled from Urobatis jamaicensis	LC	LC	LC	LC
Myliobatiformes	Urotrygonidae	Urotrygon chilensis	Partial Resident	Invertebrate Feeder	6.7	RLA - Age-at-maturity is 4 years, longevity is 14 years	NT	NT	LC	LC
