# Supplementary material for: Half a century of rising extinction risk of coral reef sharks and rays
Source: Nat Commun. 2023 Jan 17;14:15. doi: 10.1038/s41467-022-35091-x (PMC9845228; doi:10.1038/s41467-022-35091-x)
Supplement: Supplementary file 6 — Supplementary Data 3 [file 41467_2022_35091_MOESM6_ESM.xlsx]

## Sheet: Sheet1
DataS3. List of 153 Assessors, 148 Contributors, 37 Reviewers and 18 Facilitators in alphabetical order of first name.
Assessors	Contributors	Reviewers	Facilitator
Abdoulaye Ba	A. Domingo	Alastair Harry	Andrés F. Navia
Abraham Sianipar	A. Smith	Alec Moore	Andrew Chin
Adrian Gutteridge	A.F. Lamónaca	Andrew Chin	Brit Finucci
Adriana Cevallos	A.N. Piercy	Brit Finucci	C. Samantha Sherman
Ahmad Ali Bin	A.P. Herndon	C. Samantha Sherman	Cassandra Rigby
Alberto González	Aaron MacNeil	Carlos Bustamante	Colin Simpfendorfer
Alec Moore	Adrian Gutteridge	Cassandra Rigby	David Ebert
Alejandra Bell-lloch Briones	Adriana Cevallos	Charlie Huveneers	Katelyn Herman
Alex Tamo	Ahmad Bin Ali	Christine Dudgeon	Mika Diop
Alifa B. Haque	Alec Moore	Clinton Duffy	Nicholas Dulvy
Ana-Lucia Soares	Alen Soldo	Colin Simfendorfer	Paola A. Mejía-Falla
Andrea Marshall	Andrea Marshall	David Ebert	Patricia Charvet
Andrés F. Navia	Andrew Chin	Dean Grubbs	Peter Kyne
Andrew Chin	Antt Maung	Demian Chapman	Rachel Walls
Anthony Flaherty	B. Mabel Manjaji Matsumoto	Giuseppe Notarbartolo di Sciara	Riley Pollom
Antt Maung	B. Samiengo	Hollie Booth	Rima Jabado
Ariyoga Dwi Gautama	B.M. Casper	Jennifer Bigman	Wade VanderWright
Atsuko Yamaguchi	Bernard Séret	John Carlson	Zoe Crysler
B. Mabel Matsumoto Manjaji	Brett Human	Jose I. Castro
Bamikole Akanbi Williams	C. McCormack	Joseph Bizzarro
Baraka Kuguru	C. Ruiz	Juan Carlos Pérez Jiménez
Beatriz Naranjo-Elizondo	C. Samantha Sherman	Julia Lawson
Blanche D'Anastasi	Cami T. McCandless	Julia Spaet
Brad Norman	Carlos J. Villavicencio-Garayzar	K.V. Akhilesh
Brendan Talwar	Carolus Maria Vooren	Malcolm Francis
Brit Finucci	Cassandra Rigby	Monika Böhm
C. Samantha Sherman	Christopher Lowe	Nicholas Dulvy
Cassandra Rigby	Colin Simpfendorfer	Peter Kyne
Charlene Da Silva	D.A. Vidthayanon	Rachel Walls
Charlie Huveneers	Dana Bethea	Richard Pillans
Choong-Hoon Jeong	Daniel Fernando	Riley Pollom
Christine Dudgeon	David Ebert	Rima Jabado
Christopher Lowe	David Pollard	Thomas Farrugia
Colin Simpfendorfer	Dawit Tesfamichael	Tom Kashiwagi
Cristopher Avalos	Dayv Lowry	Vincente Faria
Daniel Fernando	Demian Chapman	Wade VanderWright
Danielle Derrick	Dharmadi	Zoe Crysler
Dave Ebert	E. Medina
David Morgan	Edwin Grandcourt
David Pollard	Elena Buscher
David Rowat	Emily Brown
Dawit Tesfamichael	Enric Cortés
Dennis Tanay	Euan Harvey
Dharmadi	Fahmi
Diego Cardenosa	Felipe Galvan-Magana
E. González-Medina	Fereidoon Owfi
Elisa Areano	Flávia Petean
Eloísa Espinoza	Francisco Marcante
Emmanuel Chartrain	Franklin Snelson
Eric Schneider	Frazer McGregor
Evgeny Romanov	Fredrik Sundstr√∂m
Fábio Motta	George H. Burgess
Fahmi	Gina Clementi
Francesco Ferretti	Grant Johnson
Francisco Marcante	Guilherme Kodja
Gerry Allen	Gustavo Chiaramonte
Getulio Rincon	Guy Stevens
Godfroy De Bruyne	Hajime Ishihara
Guido Leurs	Henning Winker
Guillermo Porriños	Hollie Booth
Hajime Ishihara	Ian Gordon
Henning Winker	Ian Jacobsen
Hsuan-Ching Ho	Igbal Elhassan
Huahsun Hsu	J. Martinez-Ortiz
Ian Gordon	J. Monzini Taccone di Sitizano
Ian Jacobsen	J.A. Musick
Igbal Elhassan	John D. Stevens
Igor Volvenko	J.E. Kotas
Issah Seidu	Jennifer Bigman
Itzigueri Burgos-Vázquez	Jessica Cheok
Jean Utzurrum	John Carlson
Jennifer Bigman	Joseph Bizzarro
Jie Zhang	Juan Carlos Peréz-Jiménez
Joe Bizzarro	Jules Soto
John Carlson	Julia Baum
John Pogonoski	Julia Lawson
John Stevens	Julia Spaet
Jonathan Smart	K. Nakaya
Jorge M. Morales-Saldaña	K.K. Bineesh
Jorge Nunes	K.V. Akhilesh
Juan Carlos Peréz-Jiménez	Katelyn Herman
Julia Spaet	Keiichi Sato
Justine Dossa	Khadeeja Ali
K.K. Bineesh	Kimberley Quaranta
K.V. Akhilesh	Laetitia Hannan
Kady Lyons	Leonard Compagno
Katelyn Herman	Leontine Baje
Katie Gledhill	M. Ducrocq
Kelcee Smith	M. Furtado
Kerry Sink	M.P. de Almeida
Kim Bassos-Hull	M.R. Morales
Kristian Metcalfe	Mark Deakos
Kwang-Ming Liu	Mark Harding
Leonard Compagno	Mark Meekan
Leontine Baje	Mauvis Gore
Luciana Ferreira	Michael Bennett
Ly Seyha	Michael Grant
Lynne Herwerden van	Michael Heithaus
M. Dicken	Michelle Heupel
Malcolm Francis	Moazzam Khan
Mamadou Dia	Mohamud Ali
María-del-Pilar Blanco-Parra	Moonyeen Nida Alava
Mario Espinoza	N. Gaibor
Mark V. Erdmann	Naomi Clark-Shen
Meaghen McCord	Narriman Jiddawi
Melita Samoilys	Nathan Pacoureau
Michael Bennett	Paola A. Mejía-Falla
Michael Grant	Peter Kyne
Michelle Heupel	Peter Last
Mika Diop	Plaxy Barratt
Nathan Pacoureau	R. Graham
Nicholas Dulvy	R.D. Grubbs
Nikola Simpson	Rachel Cavanagh
Oscar Lasso-Alcalá	Rachel Walls
Oscar Sosa-Nishizaki	Ricardo Rosa
Paola A. Mejía-Falla	Richard Pillans
Patricia Charvet	Riley Pollom
Peter Kyne	Rima Jabado
Peter Last	Robert J. Latour
Phil Doherty	Ronel Nel
Plaxy Barratt	Rory McAuley
R.B. Sherley	S. Branstetter
Rachel Walls	S. Semesi
Ranny Yuneni	S.S. Navarro
Rhett Bennett	Saleh Yahya
Richard Pillans	Salvador Jorgensen
Richard Sherley	Sarah Fowler
Riley Pollom	Sarah Gravel
Rima Jabado	Sarah Valenti
Rob Leslie	Shelley Clarke
Rodrigo Barreto	Shelley Dudley
Sebastian Pardo	Sho Tanaka
Shannon Corrigan	Silvia Hinojosa-Alvarez
Sheldon Dudley	Simon Pierce
Sho Tanaka	Sonja Fordham
Simon Pierce	T. Shepherd
Sonja Fordham	T.B. Clark
Stela Fernando	Tariq Al Mamari
Stiven Pires	Tassapon Krajangdara
Tassapon Krajangdara	Timothy Clark
Tom Lisney	Tom Kashiwagi
Tonya Wiley	Tom Lisney
Tooraj Valinassab	Tooraj Valinassab
Van Quang Vo	Van Quang Vo
Vicente Faria	W. Smith
W.D. Smith	Wade VanderWright
Wade VanderWright	William White
William White	Y. Wang
Xiao Chen
Ximena Velez-Zuazo
Yasuko Semba
Yury Dyldin
Zoe Crysler
