# Supplementary material for: Half a century of rising extinction risk of coral reef sharks and rays
Source: Nat Commun. 2023 Jan 17;14:15. doi: 10.1038/s41467-022-35091-x (PMC9845228; doi:10.1038/s41467-022-35091-x)
Supplement: Supplementary file 7 — Supplementary Data 4 [file 41467_2022_35091_MOESM7_ESM.xlsx]

## Sheet: Full_data
DataS4. Covariate values used for the national trait boosted regression tree analysis along with the source of these values.
Data Sources:	---	IUCN Red List of Threatened Species (https://www.iucnredlist.org/)	Socioeconomic Data and Applications Center (SEDAC) (https://sedac.ciesin.columbia.edu/ data/set/nagdc-population-landscape-climate-estimates-v3)	WorldBank (https://data.worldbank.org/indicator/NY.GDP.MKTP.CD)	United Nations Development Programme (http://hdr.undp.org/en/content/human-development-index-hdi)	FAO Fisheries Division (FishStatJ)	WorldBank (https://databank.worldbank.org/source/worldwide- governance-indicator)	General Bathymetric Chart of the Oceans (https://www.gebco.net/)	NASA Ocean Biology (http://oceancolor.gsfc.nasa.gov/cgi/l3)	Reynolds et al. 2002	Sea Around Us (Eddy et al. 2020)	Sea Around Us (Eddy et al. 2020)	Sea Around Us (Eddy et al. 2020)	Global FinPrint (MacNeil et al. 2020)
Year of Data Used / Access Date	---	Accessed: 17/4/2021	2020 values	Mean value from 1960-2019	2019 Values	Mean value from 1961-2013	Mean value from 1996-2018	Accessed: 6/10/2021	Mean annual value from 2020	Mean annual value from 2020	Mean 1950-2010	Mean 1950-2010	Mean 1950-2010	Accessed: 7/2/2022
Nation	Shark/Ray	Proportion Threatened	Coastal Population	GDP	HDI	Marine Protein Consumption	WGI	Shelf Area (km2)	Chlorophyll a	Sea Surface Temperature	Catch	Effort	CPUE	SPUE
Aruba	Ray	0.75	773285	1930726257	NA	NA	1.21968	30015	1.93997	27.4625	NA	NA	NA	NA
Aruba	Shark	0.909091	773285	1930726257	NA	NA	1.21968	30015	1.93997	27.4625	NA	NA	NA	NA
Angola	Ray	1	NA	1.04024e+10	0.581	6.9	-1.05965	NA	NA	NA	NA	NA	NA	NA
Angola	Shark	0.888889	NA	1.04024e+10	0.581	6.9	-1.05965	NA	NA	NA	NA	NA	NA	NA
Anguilla	Ray	0.75	112940	NA	NA	NA	1.31994	90164	9.31216	28.1375	533.928	268767	0.00925211	NA
Anguilla	Shark	0.9	112940	NA	NA	NA	1.31994	90164	9.31216	28.1375	533.928	268767	0.00925211	NA
United Arab Emirates	Ray	0.833333	3.1924e+07	75674336283	0.89	11.44	0.501041	109521	5647.32	29.01	NA	NA	NA	NA
United Arab Emirates	Shark	0.75	3.1924e+07	75674336283	0.89	11.44	0.501041	109521	5647.32	29.01	NA	NA	NA	NA
Argentina	Ray	1	NA	126897000000	0.845	3.09	-0.249018	NA	NA	NA	NA	NA	NA	NA
Argentina	Shark	1	NA	126897000000	0.845	3.09	-0.249018	NA	NA	NA	NA	NA	NA	NA
American Samoa	Ray	1	107824	576000000	NA	NA	0.705009	405830	0.38349	29.0675	943.944	1.27967e+06	0.00104867	0.0232125
American Samoa	Shark	0.875	107824	576000000	NA	NA	0.705009	405830	0.38349	29.0675	943.944	1.27967e+06	0.00104867	0.355924
French Southern Territories	Shark	1	22561.9	NA	NA	NA	NA	190711	6.34601	27.34	NA	NA	NA	NA
Antigua and Barbuda	Ray	0.75	704466	7.27861e+08	0.778	23.79	0.745397	111568	29.427	27.9762	1550	1.02425e+06	0.00261423	0.0416667
Antigua and Barbuda	Shark	0.9	704466	7.27861e+08	0.778	23.79	0.745397	111568	29.427	27.9762	1550	1.02425e+06	0.00261423	0.694444
Australia	Ray	0.709677	2.63101e+07	305022500000	0.944	8.36	1.59413	6871622	38000	27.79	5689.29	5.50101e+06	0.286206	0.109732
Australia	Shark	0.482759	2.63101e+07	305022500000	0.944	8.36	1.59413	6871622	38000	27.79	5689.29	5.50101e+06	0.286206	1.26444
Benin	Ray	1	3.27503e+07	1.60916e+09	0.545	4.23	-0.263467	35493	87.5683	27.8737	NA	NA	NA	NA
Benin	Shark	0.888889	3.27503e+07	1.60916e+09	0.545	4.23	-0.263467	35493	87.5683	27.8737	NA	NA	NA	NA
Bonaire, Sint Eustatius and Saba	Ray	0.714286	465942	NA	NA	NA	NA	24668	16.9178	28.1075	NA	NA	NA	NA
Bonaire, Sint Eustatius and Saba	Shark	1	465942	NA	NA	NA	NA	24668	16.9178	28.1075	NA	NA	NA	NA
Bangladesh	Ray	0.916667	7.87384e+07	29869599357	0.632	3.3	-0.871034	112166	5895.62	29.205	NA	NA	NA	NA
Bangladesh	Shark	0.875	7.87384e+07	29869599357	0.632	3.3	-0.871034	112166	5895.62	29.205	NA	NA	NA	NA
Bahrain	Ray	0.8	1.47212e+07	7.7986e+09	0.852	NA	0.0912955	7516	766.324	28.18	NA	NA	NA	NA
Bahrain	Shark	0.714286	1.47212e+07	7.7986e+09	0.852	NA	0.0912955	7516	766.324	28.18	NA	NA	NA	NA
Bahamas	Ray	0.666667	5.30445e+06	3077000000	0.814	11.82	1.02781	619785	4640.91	28.18	6068.27	6.20441e+06	0.000954729	0.0881174
Bahamas	Shark	1	5.30445e+06	3077000000	0.814	11.82	1.02781	619785	4640.91	28.18	6068.27	6.20441e+06	0.000954729	0.631111
Bosnia and Herzegovina	Ray	1	1.16189e+06	14321689332	0.78	2.19	-0.372861	13	0	NA	NA	NA	NA	NA
Bosnia and Herzegovina	Shark	1	1.16189e+06	14321689332	0.78	2.19	-0.372861	13	0	NA	NA	NA	NA	NA
Saint Bathélemy	Ray	0.714286	182538	NA	NA	NA	NA	4179	4.67778	28.0975	NA	NA	NA	NA
Saint Bathélemy	Shark	1	182538	NA	NA	NA	NA	4179	4.67778	28.0975	NA	NA	NA	NA
Belize	Ray	0.777778	5.04395e+06	3.9061e+08	0.716	3.85	-0.0871632	34312	796.926	29.395	3197.27	1.74426e+06	0.0172171	0.278423
Belize	Shark	0.909091	5.04395e+06	3.9061e+08	0.716	3.85	-0.0871632	34312	796.926	29.395	3197.27	1.74426e+06	0.0172171	0.554194
Bermuda	Ray	0.75	29879.2	1235000000	NA	23.17	1.11983	464389	14.198	22.6625	259.402	476649	0.000596518	0
Bermuda	Shark	0.714286	29879.2	1235000000	NA	23.17	1.11983	464389	14.198	22.6625	259.402	476649	0.000596518	0.042735
Brazil	Ray	0.833333	1.24538e+08	413097000000	0.765	3.07	-0.0125862	3205183	33218.2	28.5125	2802.08	233675	1.07797	0.135804
Brazil	Shark	0.846154	1.24538e+08	413097000000	0.765	3.07	-0.0125862	3205183	33218.2	28.5125	2802.08	233675	1.07797	0.2963
Barbados	Ray	0.75	345346	2.43101e+09	0.814	19.45	1.17695	185007	0.540063	27.9325	304.444	304596	0.00645851	0.395346
Barbados	Shark	0.9	345346	2.43101e+09	0.814	19.45	1.17695	185007	0.540063	27.9325	304.444	304596	0.00645851	0.1812
Brunei Darussalam	Ray	0.9	1.50401e+06	4183548189	0.838	16.98	0.565323	43144	537.038	30.5725	1718.62	912716	0.00273924	NA
Brunei Darussalam	Shark	0.818182	1.50401e+06	4183548189	0.838	16.98	0.565323	43144	537.038	30.5725	1718.62	912716	0.00273924	NA
Cocos (Keeling) Islands	Ray	1	279.4	NA	NA	NA	NA	467440	0	27.69	61.2384	655509	0.0302761	NA
Cocos (Keeling) Islands	Shark	1	279.4	NA	NA	NA	NA	467440	0	27.69	61.2384	655509	0.0302761	NA
Chile	Ray	0.666667	9229.04	33811882931	0.851	6.57	1.16543	729763	0.083749	22.61	NA	NA	NA	NA
Chile	Shark	1	9229.04	33811882931	0.851	6.57	1.16543	729763	0.083749	22.61	NA	NA	NA	NA
China	Ray	0.954545	3.77145e+08	354313000000	0.761	3.345	-0.542347	1302395	30402.5	25.8713	19748.8	6.34324e+06	0.0226721	NA
China	Shark	0.625	3.77145e+08	354313000000	0.761	3.345	-0.542347	1302395	30402.5	25.8713	19748.8	6.34324e+06	0.0226721	NA
Côte d'Ivoire	Ray	1	1.18983e+07	10215392951	0.538	NA	-1.01377	171760	760.228	27.9737	NA	NA	NA	NA
Côte d'Ivoire	Shark	0.888889	1.18983e+07	10215392951	0.538	NA	-1.01377	171760	760.228	27.9737	NA	NA	NA	NA
Cameroon	Ray	1	1.56144e+07	10556772563	0.563	6.07	-0.931129	15143	2551.51	28.9625	NA	NA	NA	NA
Cameroon	Shark	0.888889	1.56144e+07	10556772563	0.563	6.07	-0.931129	15143	2551.51	28.9625	NA	NA	NA	NA
Congo, Democratic Republic of the	Ray	1	NA	9.18581e+09	0.48	NA	NA	NA	NA	NA	NA	NA	NA	NA
Congo, Democratic Republic of the	Shark	1	NA	9.18581e+09	0.48	NA	NA	NA	NA	NA	NA	NA	NA	NA
Congo	Ray	1	NA	2.17723e+09	0.574	12.69	-1.08434	NA	NA	NA	NA	NA	NA	NA
Congo	Shark	0.888889	NA	2.17723e+09	0.574	12.69	-1.08434	NA	NA	NA	NA	NA	NA	NA
Cook Islands	Ray	1	17665.9	NA	NA	NA	-0.414006	1969553	4.88534	29.2862	625.056	47198.1	0.0762261	0
Cook Islands	Shark	0.75	17665.9	NA	NA	NA	-0.414006	1969553	4.88534	29.2862	625.056	47198.1	0.0762261	2.95413
Colombia	Ray	0.8125	2.32682e+07	43692085455	0.767	1.79	-0.403654	722027	2896.89	28.4925	11267.7	3.04458e+06	0.0244812	0.0851046
Colombia	Shark	0.785714	2.32682e+07	43692085455	0.767	1.79	-0.403654	722027	2896.89	28.4925	11267.7	3.04458e+06	0.0244812	0.490603
Comoros	Ray	1	1.33861e+06	4.26865e+08	0.554	NA	-0.917866	164476	4.11979	28.1	39.4838	2829.42	0.0272686	NA
Comoros	Shark	1	1.33861e+06	4.26865e+08	0.554	NA	-0.917866	164476	4.11979	28.1	39.4838	2829.42	0.0272686	NA
Cabo Verde	Ray	1	627768	5.51126e+08	0.665	8.21	0.510485	801936	42.4034	24.175	NA	NA	NA	NA
Cabo Verde	Shark	1	627768	5.51126e+08	0.665	8.21	0.510485	801936	42.4034	24.175	NA	NA	NA	NA
Costa Rica	Ray	0.705882	8.1954e+06	5481356777	0.81	2.96	0.624053	1163452	977.297	29.3175	793.574	328452	0.00409588	NA
Costa Rica	Shark	0.875	8.1954e+06	5481356777	0.81	2.96	0.624053	1163452	977.297	29.3175	793.574	328452	0.00409588	NA
Cuba	Ray	0.75	1.41848e+07	27023468666	0.783	7	-0.617759	352259	5349.53	29.8925	11200.7	9.79772e+06	0.0013465	0.0115833
Cuba	Shark	0.909091	1.41848e+07	27023468666	0.783	7	-0.617759	352259	5349.53	29.8925	11200.7	9.79772e+06	0.0013465	0.482637
Curaçao	Ray	0.75	606654	3129502067	NA	NA	NA	25401	0.129641	27.8125	650.29	298179	0.00656342	0.0487635
Curaçao	Shark	1	606654	3129502067	NA	NA	NA	25401	0.129641	27.8125	650.29	298179	0.00656342	0.120748
Christmas Island	Ray	1	3089.88	NA	NA	NA	NA	327994	0.542275	29.0575	16.1726	267.541	0.624619	NA
Christmas Island	Shark	1	3089.88	NA	NA	NA	NA	327994	0.542275	29.0575	16.1726	267.541	0.624619	NA
Cayman Islands	Ray	0.666667	81136.1	4466503540	NA	NA	1.06307	118291	13.5127	29.4425	80.1066	119453	0.000935077	NA
Cayman Islands	Shark	0.875	81136.1	4466503540	NA	NA	1.06307	118291	13.5127	29.4425	80.1066	119453	0.000935077	NA
Cyprus	Ray	1	2.08014e+06	9985844486	0.887	6.78	1.01019	98450	6.50791	22.555	NA	NA	NA	NA
Djibouti	Ray	0.705882	2.36846e+06	6.06583e+08	0.524	1.12	-0.766492	7223	38.1774	29.785	NA	NA	NA	NA
Djibouti	Shark	0.733333	2.36846e+06	6.06583e+08	0.524	1.12	-0.766492	7223	38.1774	29.785	NA	NA	NA	NA
Dominica	Ray	0.75	1.11652e+06	3.2241e+08	0.742	14.62	0.702247	28552	0.628861	27.9325	865.237	385181	0.00823212	NA
Dominica	Shark	0.9	1.11652e+06	3.2241e+08	0.742	14.62	0.702247	28552	0.628861	27.9325	865.237	385181	0.00823212	NA
Dominican Republic	Ray	0.75	2.66985e+07	9477460927	0.756	4.61	-0.315538	350694	247.048	28.1737	21837	2.16425e+06	0.0104635	0.104348
Dominican Republic	Shark	0.875	2.66985e+07	9477460927	0.756	4.61	-0.315538	350694	247.048	28.1737	21837	2.16425e+06	0.0104635	0.00496896
Algeria	Ray	1	4.72038e+07	48414178989	0.748	2.1	-0.861539	131193	13.8492	20.0075	NA	NA	NA	NA
Algeria	Shark	1	4.72038e+07	48414178989	0.748	2.1	-0.861539	131193	13.8492	20.0075	NA	NA	NA	NA
Ecuador	Ray	0.818182	9.00084e+06	17987876401	0.759	4.23	-0.668152	1332687	848.335	26.13	NA	NA	NA	NA
Ecuador	Shark	0.714286	9.00084e+06	17987876401	0.759	4.23	-0.668152	1332687	848.335	26.13	NA	NA	NA	NA
Egypt	Ray	0.8	6.25094e+07	42978914311	0.707	2.89	-0.569287	243342	1723.28	23.5338	NA	NA	NA	NA
Egypt	Shark	0.75	6.25094e+07	42978914311	0.707	2.89	-0.569287	243342	1723.28	23.5338	NA	NA	NA	NA
Eritrea	Ray	0.777778	7.39756e+06	7.48947e+08	0.459	NA	-1.38132	78355	3141.66	29.3487	NA	NA	NA	NA
Eritrea	Shark	0.75	7.39756e+06	7.48947e+08	0.459	NA	-1.38132	78355	3141.66	29.3487	NA	NA	NA	NA
Western Sahara	Ray	1	918159	NA	NA	NA	NA	568108	9774.51	18.815	NA	NA	NA	NA
Western Sahara	Shark	0.875	918159	NA	NA	NA	NA	568108	9774.51	18.815	NA	NA	NA	NA
Spain	Ray	1	6.23969e+07	469916500000	0.904	18.73	0.884367	1007777	335.377	19.4481	NA	NA	NA	NA
Spain	Shark	1	6.23969e+07	469916500000	0.904	18.73	0.884367	1007777	335.377	19.4481	NA	NA	NA	NA
Ethiopia	Ray	1	NA	10527338647	0.485	0.04	-0.951966	NA	NA	NA	NA	NA	NA	NA
Ethiopia	Shark	1	NA	10527338647	0.485	0.04	-0.951966	NA	NA	NA	NA	NA	NA	NA
Fiji	Ray	0.875	NA	1.31363e+09	0.743	15.15	-0.0993604	1289978	463.713	28.24	22807	2.77771e+06	0.0150624	0.010066
Fiji	Shark	0.9	NA	1.31363e+09	0.743	15.15	-0.0993604	1289978	463.713	28.24	22807	2.77771e+06	0.0150624	0.440389
France	Ray	1	2.0798e+07	1147195000000	0.901	11.93	1.2004	1588010	652.969	16.4025	NA	NA	NA	NA
France	Shark	0.8	2.0798e+07	1147195000000	0.901	11.93	1.2004	1588010	652.969	16.4025	NA	NA	NA	NA
Micronesia (Federal States of)	Ray	1	63206.1	240603450	0.62	NA	0.185602	3010644	56.5114	29.6175	9371.71	130490	0.184413	0.00404638
Micronesia (Federal States of)	Shark	0.857143	63206.1	240603450	0.62	NA	0.185602	3010644	56.5114	29.6175	9371.71	130490	0.184413	2.02319
Gabon	Ray	1	2.15418e+06	4235228624	0.703	18.5	-0.542178	201759	2728.84	27.655	NA	NA	NA	NA
Gabon	Shark	0.875	2.15418e+06	4235228624	0.703	18.5	-0.542178	201759	2728.84	27.655	NA	NA	NA	NA
Ghana	Ray	1	2.6082e+07	5283337109	0.611	16.2	0.0349595	227500	598.46	27.8225	NA	NA	NA	NA
Ghana	Shark	0.888889	2.6082e+07	5283337109	0.611	16.2	0.0349595	227500	598.46	27.8225	NA	NA	NA	NA
Gibraltar	Ray	1	6.81279e+06	NA	NA	NA	NA	388	0	NA	NA	NA	NA	NA
Gibraltar	Shark	1	6.81279e+06	NA	NA	NA	NA	388	0	NA	NA	NA	NA	NA
Guinea	Ray	1	7.95798e+06	3680051214	0.477	4.8	-1.12831	102163	3449.08	28.175	NA	NA	NA	NA
Guinea	Shark	0.875	7.95798e+06	3680051214	0.477	4.8	-1.12831	102163	3449.08	28.175	NA	NA	NA	NA
Guadeloupe	Ray	0.75	722591	NA	NA	NA	NA	90705	12.2417	27.97	889.773	225410	0.00407414	0.0908115
Guadeloupe	Shark	0.888889	722591	NA	NA	NA	NA	90705	12.2417	27.97	889.773	225410	0.00407414	0.0172974
Gambia	Ray	1	5.61854e+06	6.32822e+08	0.496	9.34	-0.505099	23097	1126.49	25.9712	NA	NA	NA	NA
Gambia	Shark	0.888889	5.61854e+06	6.32822e+08	0.496	9.34	-0.505099	23097	1126.49	25.9712	NA	NA	NA	NA
Guinea-Bissau	Ray	1	3.78948e+06	2.40421e+08	0.48	1.48	-1.03773	213740	10872.8	27.475	NA	NA	NA	NA
Guinea-Bissau	Shark	0.888889	3.78948e+06	2.40421e+08	0.48	1.48	-1.03773	213740	10872.8	27.475	NA	NA	NA	NA
Equiatorial Guinea	Ray	1	9.10967e+06	1.11513e+08	0.592	NA	-1.2779	304133	383.633	28.605	NA	NA	NA	NA
Equiatorial Guinea	Shark	0.875	9.10967e+06	1.11513e+08	0.592	NA	-1.2779	304133	383.633	28.605	NA	NA	NA	NA
Greece	Ray	1	2.92978e+07	8.85301e+10	0.888	10.68	0.543366	482910	595.053	19.3625	NA	NA	NA	NA
Greece	Shark	1	2.92978e+07	8.85301e+10	0.888	10.68	0.543366	482910	595.053	19.3625	NA	NA	NA	NA
Grenada	Ray	0.75	231222	4.45904e+08	0.779	20.59	0.401995	25571	16.7977	27.9513	790.268	539808	0.001665	NA
Grenada	Shark	0.9	231222	4.45904e+08	0.779	20.59	0.401995	25571	16.7977	27.9513	790.268	539808	0.001665	NA
Guatemala	Ray	0.75	2.28656e+07	9.43805e+09	0.663	0.44	-0.601794	110695	395.29	30.1625	NA	NA	NA	NA
Guatemala	Shark	0.857143	2.28656e+07	9.43805e+09	0.663	0.44	-0.601794	110695	395.29	30.1625	NA	NA	NA	NA
French Guiana	Ray	0.875	NA	NA	NA	NA	0.87773	NA	NA	NA	NA	NA	NA	NA
French Guiana	Shark	0.909091	NA	NA	NA	NA	0.87773	NA	NA	NA	NA	NA	NA	NA
Guam	Ray	1	199379	4895000000	NA	NA	0.673923	208234	0.0557004	29.345	258.683	866882	0.00113938	0.00578704
Guam	Shark	0.857143	199379	4895000000	NA	NA	0.673923	208234	0.0557004	29.345	258.683	866882	0.00113938	0.185185
Guyana	Ray	0.777778	106959	5.05866e+08	0.682	21.26	-0.348543	135060	135.451	28.5275	NA	NA	NA	NA
Guyana	Shark	0.909091	106959	5.05866e+08	0.682	21.26	-0.348543	135060	135.451	28.5275	NA	NA	NA	NA
Hong Kong	Ray	1	NA	7.28593e+10	0.949	26.1	1.43305	NA	NA	NA	103.78	986274	0.000175289	NA
Hong Kong	Shark	0.857143	NA	7.28593e+10	0.949	26.1	1.43305	NA	NA	NA	103.78	986274	0.000175289	NA
Honduras	Ray	0.764706	1.17245e+07	5.07936e+09	0.634	1.03	-0.60442	208636	1330.95	28.6525	1521.83	3.97738e+06	0.00306881	NA
Honduras	Shark	0.846154	1.17245e+07	5.07936e+09	0.634	1.03	-0.60442	208636	1330.95	28.6525	1521.83	3.97738e+06	0.00306881	NA
Croatia	Ray	1	2.57956e+07	50454950478	0.851	8.08	0.403332	110906	667.019	17.265	NA	NA	NA	NA
Croatia	Shark	1	2.57956e+07	50454950478	0.851	8.08	0.403332	110906	667.019	17.265	NA	NA	NA	NA
Haiti	Ray	0.75	2.02922e+07	2287560834	0.51	1.5	-1.15186	117375	38.4029	29.28	NA	NA	NA	NA
Haiti	Shark	0.9	2.02922e+07	2287560834	0.51	1.5	-1.15186	117375	38.4029	29.28	NA	NA	NA	NA
Indonesia	Ray	0.818182	3.35651e+08	128027000000	0.718	8.89	-0.484659	6020917	64476.9	30.03	455561	5.90874e+07	0.0112793	0.450018
Indonesia	Shark	0.606061	3.35651e+08	128027000000	0.718	8.89	-0.484659	6020917	64476.9	30.03	455561	5.90874e+07	0.0112793	0.28562
India	Ray	0.870968	3.97488e+08	283752000000	0.645	1.41	-0.210934	2323935	21287.9	29.1306	37194.7	8.82755e+06	0.0458694	0
India	Shark	0.68	3.97488e+08	283752000000	0.645	1.41	-0.210934	2323935	21287.9	29.1306	37194.7	8.82755e+06	0.0458694	0
British Indian Ocean Territory	Ray	1	NA	NA	NA	NA	NA	NA	NA	NA	149.236	1815.03	0.417759	NA
British Indian Ocean Territory	Shark	1	NA	NA	NA	NA	NA	NA	NA	NA	149.236	1815.03	0.417759	NA
Iran	Ray	0.826087	1.37693e+07	113883500000	0.783	1.44	-0.954307	215332	4059.13	28.04	NA	NA	NA	NA
Iran	Shark	0.733333	1.37693e+07	113883500000	0.783	1.44	-0.954307	215332	4059.13	28.04	NA	NA	NA	NA
Iraq	Ray	0.833333	8.22407e+06	4.69651e+10	0.674	0.63	-1.53575	1187	146.571	26.135	NA	NA	NA	NA
Iraq	Shark	0.692308	8.22407e+06	4.69651e+10	0.674	0.63	-1.53575	1187	146.571	26.135	NA	NA	NA	NA
Israel	Ray	0.888889	3.45047e+07	5.45553e+10	0.919	8.29	0.64329	24628	38.1332	23.695	NA	NA	NA	NA
Israel	Shark	1	3.45047e+07	5.45553e+10	0.919	8.29	0.64329	24628	38.1332	23.695	NA	NA	NA	NA
Italy	Ray	1	7.92822e+07	996810500000	0.892	11.24	0.574136	1073308	5305.03	18.0413	NA	NA	NA	NA
Italy	Shark	1	7.92822e+07	996810500000	0.892	11.24	0.574136	1073308	5305.03	18.0413	NA	NA	NA	NA
Jamaica	Ray	0.75	3.39849e+06	3.94976e+09	0.734	13.2	0.0494919	256909	90.201	28.5775	21385	1.30466e+07	0.00312263	0.241688
Jamaica	Shark	0.9	3.39849e+06	3.94976e+09	0.734	13.2	0.0494919	256909	90.201	28.5775	21385	1.30466e+07	0.00312263	0.24773
Jordan	Ray	1	445631	6326420495	0.729	1.85	-0.0671408	97	0	NA	NA	NA	NA	NA
Jordan	Shark	1	445631	6326420495	0.729	1.85	-0.0671408	97	0	NA	NA	NA	NA	NA
Japan	Ray	1	1.6109e+08	3102250000000	0.919	45.11	1.2145	4066513	4595.98	19.44	26117.3	6.94909e+06	0.0039069	0.145872
Japan	Shark	0.684211	1.6109e+08	3102250000000	0.919	45.11	1.2145	4066513	4595.98	19.44	26117.3	6.94909e+06	0.0039069	0.109404
Kenya	Ray	0.789474	7.02288e+06	8.06115e+09	0.601	1.09	-0.687776	164062	217.264	28.4587	NA	NA	NA	0.0791776
Kenya	Shark	0.785714	7.02288e+06	8.06115e+09	0.601	1.09	-0.687776	164062	217.264	28.4587	NA	NA	NA	0.0197944
Cambodia	Ray	0.904762	6.34334e+06	3.51197e+09	0.594	3.79	-0.826058	48697	710.523	29.7562	NA	NA	NA	NA
Cambodia	Shark	0.777778	6.34334e+06	3.51197e+09	0.594	3.79	-0.826058	48697	710.523	29.7562	NA	NA	NA	NA
Kiribati	Ray	1	4422.73	5.97197e+07	0.63	41.49	0.123005	3440220	46.9501	28.8825	7042.44	183327	0.0515735	0
Kiribati	Shark	0.875	4422.73	5.97197e+07	0.63	41.49	0.123005	3440220	46.9501	28.8825	7042.44	183327	0.0515735	0.97843
Saint Kitts and Nevis	Ray	0.75	208821	2.04888e+08	0.779	18.39	0.830406	9502	3.27696	28.0837	901.66	275955	0.00928513	NA
Saint Kitts and Nevis	Shark	0.9	208821	2.04888e+08	0.779	18.39	0.830406	9502	3.27696	28.0837	901.66	275955	0.00928513	NA
Korea, Republic of	Ray	1	2.80122e+07	265147500000	0.916	23.54	0.765122	430281	3280.72	19.3119	NA	NA	NA	NA
Korea, Republic of	Shark	0.571429	2.80122e+07	265147500000	0.916	23.54	0.765122	430281	3280.72	19.3119	NA	NA	NA	NA
Kuwait	Ray	0.823529	8.94631e+06	24848483838	0.806	5.28	0.190329	11179	1149.84	26.75	NA	NA	NA	NA
Kuwait	Shark	0.692308	8.94631e+06	24848483838	0.806	5.28	0.190329	11179	1149.84	26.75	NA	NA	NA	NA
Lebanon	Ray	1	3.56266e+07	20621373366	0.744	2.2	-0.673934	20184	8.74432	23.4375	NA	NA	NA	NA
Lebanon	Shark	1	3.56266e+07	20621373366	0.744	2.2	-0.673934	20184	8.74432	23.4375	NA	NA	NA	NA
Liberia	Ray	1	5.00325e+06	1883000000	0.48	4.32	-0.866022	251781	673.494	28.6825	NA	NA	NA	NA
Liberia	Shark	0.875	5.00325e+06	1883000000	0.48	4.32	-0.866022	251781	673.494	28.6825	NA	NA	NA	NA
Libya	Ray	1	7.43174e+06	34404729988	0.724	NA	-1.15704	364524	215.101	22.2675	NA	NA	NA	NA
Libya	Shark	0.8	7.43174e+06	34404729988	0.724	NA	-1.15704	364524	215.101	22.2675	NA	NA	NA	NA
Saint Lucia	Ray	0.75	848522	8.96296e+08	0.759	14.24	0.661229	15413	2.22834	28.08	442.401	362337	0.00440678	NA
Saint Lucia	Shark	0.9	848522	8.96296e+08	0.759	14.24	0.661229	15413	2.22834	28.08	442.401	362337	0.00440678	NA
Sri Lanka	Ray	0.888889	3.32295e+07	7.50991e+09	0.782	10.08	-0.331837	533559	1335.72	29.3663	17766.4	2.50732e+06	0.01846	0.00672244
Sri Lanka	Shark	0.722222	3.32295e+07	7.50991e+09	0.782	10.08	-0.331837	533559	1335.72	29.3663	17766.4	2.50732e+06	0.01846	0.0470571
Macao	Ray	1	NA	7.1669e+09	NA	18.65	0.81036	NA	NA	NA	NA	NA	NA	NA
Macao	Shark	1	NA	7.1669e+09	NA	18.65	0.81036	NA	NA	NA	NA	NA	NA	NA
Saint Martin (French part)	Ray	0.75	78753.5	NA	NA	NA	NA	1100	2.6339	28.2137	546.926	102293	0.00559148	NA
Saint Martin (French part)	Shark	1	78753.5	NA	NA	NA	NA	1100	2.6339	28.2137	546.926	102293	0.00559148	NA
Morocco	Ray	1	3.77193e+07	28247164375	0.686	4.85	-0.297405	560904	4214.04	19.1075	NA	NA	NA	NA
Morocco	Shark	0.888889	3.77193e+07	28247164375	0.686	4.85	-0.297405	560904	4214.04	19.1075	NA	NA	NA	NA
Monaco	Ray	1	3.32856e+06	2718868306	NA	NA	NA	288	0	NA	NA	NA	NA	NA
Monaco	Shark	1	3.32856e+06	2718868306	NA	NA	NA	288	0	NA	NA	NA	NA	NA
Madagascar	Ray	0.875	1.89796e+07	3997316895	0.528	3.02	-0.537601	1239791	5001.65	28.5237	25242.3	1.22598e+06	0.0519777	0.0754649
Madagascar	Shark	0.764706	1.89796e+07	3997316895	0.528	3.02	-0.537601	1239791	5001.65	28.5237	25242.3	1.22598e+06	0.0519777	0.175405
Maldives	Ray	0.916667	179035	6.06788e+08	0.74	77.08	-0.283452	920739	341.348	29.7625	9206.35	3.5967e+06	0.00758923	0.207297
Maldives	Shark	0.909091	179035	6.06788e+08	0.74	77.08	-0.283452	920739	341.348	29.7625	9206.35	3.5967e+06	0.00758923	1.12769
Mexico	Ray	0.65	4.96715e+07	262606500000	0.779	5.08	-0.146467	3187013	12490.3	27.7	28625.6	1.60223e+07	0.00254608	NA
Mexico	Shark	0.857143	4.96715e+07	262606500000	0.779	5.08	-0.146467	3187013	12490.3	27.7	28625.6	1.60223e+07	0.00254608	NA
Marshall Islands	Ray	1	5998.55	117788750	0.704	NA	-0.0826338	2001566	78.0951	28.7475	1398.45	33016.3	0.907214	NA
Marshall Islands	Shark	0.888889	5998.55	117788750	0.704	NA	-0.0826338	2001566	78.0951	28.7475	1398.45	33016.3	0.907214	NA
Malta	Ray	1	924545	3230921062	0.895	9.54	1.15617	52923	0.690514	20.9025	NA	NA	NA	NA
Malta	Shark	1	924545	3230921062	0.895	9.54	1.15617	52923	0.690514	20.9025	NA	NA	NA	NA
Myanmar	Ray	0.92	3.09719e+07	4.32235e+10	0.583	7.16	-1.61229	497460	13640.6	29.61	58349.9	1.14232e+07	0.0212081	NA
Myanmar	Shark	0.85	3.09719e+07	4.32235e+10	0.583	7.16	-1.61229	497460	13640.6	29.61	58349.9	1.14232e+07	0.0212081	NA
Montenegro	Ray	1	4.24156e+06	4113458933	0.829	5.15	0.100593	6383	7.90738	18.67	NA	NA	NA	NA
Montenegro	Shark	1	4.24156e+06	4113458933	0.829	5.15	0.100593	6383	7.90738	18.67	NA	NA	NA	NA
Northern Mariana Islands	Ray	1	248147	939000000	NA	NA	NA	763626	0.242475	28.9875	109.733	132417	0.0125973	NA
Northern Mariana Islands	Shark	0.833333	248147	939000000	NA	NA	NA	763626	0.242475	28.9875	109.733	132417	0.0125973	NA
Mozambique	Ray	0.842105	2.01044e+07	8512116725	0.456	2.19	-0.347034	566292	3819.55	27.23	25211.6	693384	0.0696466	0.173776
Mozambique	Shark	0.733333	2.01044e+07	8512116725	0.456	2.19	-0.347034	566292	3819.55	27.23	25211.6	693384	0.0696466	0.800421
Mauritania	Ray	1	3.56053e+06	1506914408	0.546	4.21	-0.732058	173180	3337.68	22.1575	NA	NA	NA	NA
Mauritania	Shark	0.888889	3.56053e+06	1506914408	0.546	4.21	-0.732058	173180	3337.68	22.1575	NA	NA	NA	NA
Montserrat	Ray	0.75	657358	NA	NA	NA	NA	7188	0.516703	28.0625	NA	NA	NA	0.294937
Montserrat	Shark	0.888889	657358	NA	NA	NA	NA	7188	0.516703	28.0625	NA	NA	NA	0.10725
Martinique	Ray	0.75	826392	NA	NA	NA	0.814249	47787	5.10527	27.9275	1375.57	2.0754e+06	0.00132338	0.0908115
Martinique	Shark	0.888889	826392	NA	NA	NA	0.814249	47787	5.10527	27.9275	1375.57	2.0754e+06	0.00132338	0.0172974
Mauritius	Ray	1	1.67717e+06	4.26554e+09	0.804	10.64	0.762508	1928986	137.582	27.9437	4057.75	1.03244e+06	0.0117605	NA
Mauritius	Shark	1	1.67717e+06	4.26554e+09	0.804	10.64	0.762508	1928986	137.582	27.9437	4057.75	1.03244e+06	0.0117605	NA
Malawi	Shark	1	NA	1.38869e+09	0.483	2.2	-0.381929	NA	NA	NA	NA	NA	NA	NA
Malaysia	Ray	0.83871	5.51957e+07	41436372987	0.81	25.56	0.348305	510804	11965.9	30.45	NA	NA	NA	0.232956
Malaysia	Shark	0.736842	5.51957e+07	41436372987	0.81	25.56	0.348305	510804	11965.9	30.45	NA	NA	NA	0.165324
Mayotte	Ray	1	397403	NA	NA	NA	NA	66738	16.6869	28.2375	534.368	745183	0.0115889	0
Mayotte	Shark	1	397403	NA	NA	NA	NA	66738	16.6869	28.2375	534.368	745183	0.0115889	0.275404
Namibia	Ray	1	NA	3.88824e+09	0.646	5.48	0.306265	NA	NA	NA	NA	NA	NA	NA
Namibia	Shark	1	NA	3.88824e+09	0.646	5.48	0.306265	NA	NA	NA	NA	NA	NA	NA
New Caledonia	Ray	0.9	394127	938591720	NA	11.52	NA	1175971	406.846	25.97	2532.42	7.73977e+06	0.00206447	0.0299324
New Caledonia	Shark	0.857143	394127	938591720	NA	11.52	NA	1175971	406.846	25.97	2532.42	7.73977e+06	0.00206447	2.658
Norfolk Island	Ray	1	3225.35	NA	NA	NA	NA	430600	5.48985	21.8725	NA	NA	NA	NA
Norfolk Island	Shark	0	3225.35	NA	NA	NA	NA	430600	5.48985	21.8725	NA	NA	NA	NA
Nigeria	Ray	1	6.6575e+07	5.42468e+10	0.539	3.98	-1.12789	179048	3780.02	28.505	NA	NA	NA	NA
Nigeria	Shark	0.888889	6.6575e+07	5.42468e+10	0.539	3.98	-1.12789	179048	3780.02	28.505	NA	NA	NA	NA
Nicaragua	Ray	0.722222	9.79881e+06	2.71358e+09	0.66	1.18	-0.544871	427626	3220.23	28.68	10362.9	3.73553e+06	0.0460607	NA
Nicaragua	Shark	0.846154	9.79881e+06	2.71358e+09	0.66	1.18	-0.544871	427626	3220.23	28.68	10362.9	3.73553e+06	0.0460607	NA
Niue	Ray	1	1650.48	NA	NA	NA	-0.395318	318140	0	NA	71.0324	442.921	0.252368	0.0160308
Niue	Shark	0.857143	1650.48	NA	NA	NA	-0.395318	318140	0	NA	71.0324	442.921	0.252368	2.61301
Nauru	Ray	1	14580.3	9.92896e+07	NA	NA	0.0806616	309261	0	NA	21.0141	1072.29	0.366666	NA
Nauru	Shark	0.857143	14580.3	9.92896e+07	NA	NA	0.0806616	309261	0	NA	21.0141	1072.29	0.366666	NA
Oman	Ray	0.84	1.09595e+07	12452275683	0.813	13.505	0.245838	556490	5702.62	26.6638	4741.71	1.22582e+06	0.00712897	NA
Oman	Shark	0.705882	1.09595e+07	12452275683	0.813	13.505	0.245838	556490	5702.62	26.6638	4741.71	1.22582e+06	0.00712897	NA
Pakistan	Ray	0.875	2.58961e+07	4.00907e+10	0.557	0.92	-1.01081	224374	3776.71	27.4575	NA	NA	NA	NA
Pakistan	Shark	0.7	2.58961e+07	4.00907e+10	0.557	0.92	-1.01081	224374	3776.71	27.4575	NA	NA	NA	NA
Panama	Ray	0.705882	5.78855e+06	6812749750	0.815	8.23	0.123006	331318	1299.46	28.9563	4694.6	595614	0.010383	NA
Panama	Shark	0.8	5.78855e+06	6812749750	0.815	8.23	0.123006	331318	1299.46	28.9563	4694.6	595614	0.010383	NA
Pitcairn	Ray	1	82.6402	NA	NA	NA	NA	842291	0.0898038	24.3075	27.8977	643.032	0.335923	NA
Pitcairn	Shark	0.5	82.6402	NA	NA	NA	NA	842291	0.0898038	24.3075	27.8977	643.032	0.335923	NA
Peru	Ray	0.857143	NA	2.4455e+10	0.777	8.88	-0.257158	NA	NA	NA	NA	NA	NA	NA
Peru	Shark	0.666667	NA	2.4455e+10	0.777	8.88	-0.257158	NA	NA	NA	NA	NA	NA	NA
Philippines	Ray	0.875	1.31384e+08	43443388831	0.718	17.73	-0.363066	1971033	2901.1	29.7275	63663.8	2.05201e+07	0.00307957	0.020193
Philippines	Shark	0.695652	1.31384e+08	43443388831	0.718	17.73	-0.363066	1971033	2901.1	29.7275	63663.8	2.05201e+07	0.00307957	0.280458
Palau	Ray	1	17144.3	193143900	0.826	NA	0.193474	614807	24.2439	30.235	1455.8	19451.7	0.254966	0.0602219
Palau	Shark	0.875	17144.3	193143900	0.826	NA	0.193474	614807	24.2439	30.235	1455.8	19451.7	0.254966	0.997008
Papua New Guinea	Ray	0.791667	6.84502e+06	3181789348	0.555	NA	-0.607779	2403355	5180.98	28.7706	14230.5	1.16022e+06	0.0234431	0.181298
Papua New Guinea	Shark	0.666667	6.84502e+06	3181789348	0.555	NA	-0.607779	2403355	5180.98	28.7706	14230.5	1.16022e+06	0.0234431	0.826241
Puerto Rico	Ray	0.75	5.51821e+06	29382559500	NA	NA	0.673875	154661	66.0032	28.4162	3595.43	9.7751e+06	0.00102716	0.0832255
Puerto Rico	Shark	0.9	5.51821e+06	29382559500	NA	NA	0.673875	154661	66.0032	28.4162	3595.43	9.7751e+06	0.00102716	0.291289
Korea, Democratic People's Republic of	Ray	1	NA	NA	NA	16.01	-1.52553	NA	NA	NA	NA	NA	NA	NA
Korea, Democratic People's Republic of	Shark	0.4	NA	NA	NA	16.01	-1.52553	NA	NA	NA	NA	NA	NA	NA
Portugal	Ray	1	353211	69653976116	0.864	28.16	1.06411	452796	1.48456	20.5825	NA	NA	NA	NA
Portugal	Shark	0.714286	353211	69653976116	0.864	28.16	1.06411	452796	1.48456	20.5825	NA	NA	NA	NA
Palestine, State of	Ray	1	1.51055e+07	4910100000	0.708	NA	NA	1120	19.8448	24.095	NA	NA	NA	NA
French Polynesia	Ray	1	306105	1349023405	NA	23.59	NA	4766689	85.8138	28.0737	3903	493493	0.0169433	0.013172
French Polynesia	Shark	0.846154	306105	1349023405	NA	23.59	NA	4766689	85.8138	28.0737	3903	493493	0.0169433	2.16992
Qatar	Ray	0.833333	1.971e+07	8399587871	0.848	NA	0.416073	31489	1768.32	28.9081	NA	NA	NA	0.0617923
Qatar	Shark	0.75	1.971e+07	8399587871	0.848	NA	0.416073	31489	1768.32	28.9081	NA	NA	NA	0.0154481
Réunion	Ray	1	1.20813e+06	NA	NA	NA	0.910567	315151	0	NA	127.391	22447.5	0.0112168	NA
Réunion	Shark	1	1.20813e+06	NA	NA	NA	0.910567	315151	0	NA	127.391	22447.5	0.0112168	NA
Saudi Arabia	Ray	0.8	4.35032e+07	150007000000	0.854	3.43	-0.342791	448438	7108.89	28.37	NA	NA	NA	0.0856126
Saudi Arabia	Shark	0.736842	4.35032e+07	150007000000	0.854	3.43	-0.342791	448438	7108.89	28.37	NA	NA	NA	0.20547
Sudan	Ray	0.777778	2.1895e+06	11314775105	0.51	0.46	-1.57713	82560	273.986	28.4306	NA	NA	NA	NA
Sudan	Shark	0.764706	2.1895e+06	11314775105	0.51	0.46	-1.57713	82560	273.986	28.4306	NA	NA	NA	NA
Senegal	Ray	1	1.81047e+07	6.04957e+09	0.512	12.87	-0.128617	443636	8111.62	26.1275	NA	NA	NA	NA
Senegal	Shark	0.888889	1.81047e+07	6.04957e+09	0.512	12.87	-0.128617	443636	8111.62	26.1275	NA	NA	NA	NA
Singapore	Ray	0.9	1.1089e+07	33304850754	0.938	NA	1.48218	714	47.4772	30.515	NA	NA	NA	NA
Singapore	Shark	0.642857	1.1089e+07	33304850754	0.938	NA	1.48218	714	47.4772	30.515	NA	NA	NA	NA
Saint Helena, Ascension and Tristan da Cunha	Ray	1	NA	NA	NA	NA	NA	NA	NA	NA	NA	NA	NA	NA
Saint Helena, Ascension and Tristan da Cunha	Shark	0.5	NA	NA	NA	NA	NA	NA	NA	NA	NA	NA	NA	NA
Solomon Islands	Ray	0.846154	833144	3.58387e+08	0.567	28.42	-0.431092	1605325	150.462	30.4025	7956.36	714274	0.0130841	0.0198054
Solomon Islands	Shark	0.857143	833144	3.58387e+08	0.567	28.42	-0.431092	1605325	150.462	30.4025	7956.36	714274	0.0130841	1.59434
Sierra Leone	Ray	1	5.68058e+06	8.91337e+08	0.452	10.11	-0.729766	160584	1576.99	28.6825	NA	NA	NA	NA
Sierra Leone	Shark	0.875	5.68058e+06	8.91337e+08	0.452	10.11	-0.729766	160584	1576.99	28.6825	NA	NA	NA	NA
El Salvador	Ray	0.833333	1.2417e+07	5813399300	0.673	1.11	-0.185957	95099	444.167	30.41	NA	NA	NA	NA
El Salvador	Shark	0.888889	1.2417e+07	5813399300	0.673	1.11	-0.185957	95099	444.167	30.41	NA	NA	NA	NA
San Marino	Shark	1	NA	1.65595e+09	NA	NA	NA	NA	NA	NA	NA	NA	NA	NA
Somalia	Ray	0.75	9.00698e+06	5.07028e+08	NA	NA	-2.15656	781843	889.974	27.335	6328.89	66570.3	0.133335	NA
Somalia	Shark	0.733333	9.00698e+06	5.07028e+08	NA	NA	-2.15656	781843	889.974	27.335	6328.89	66570.3	0.133335	NA
Saint Pierre and Miquelon	Shark	1	NA	NA	NA	NA	NA	NA	NA	NA	NA	NA	NA	NA
Sao Tome and Principe	Ray	1	306206	1.97454e+08	0.625	15.87	-0.270822	130844	5.882	27.9887	NA	NA	NA	NA
Sao Tome and Principe	Shark	0.857143	306206	1.97454e+08	0.625	15.87	-0.270822	130844	5.882	27.9887	NA	NA	NA	NA
Suriname	Ray	0.777778	NA	8.62706e+08	0.738	9.29	-0.0826478	NA	NA	NA	NA	NA	NA	NA
Suriname	Shark	0.909091	NA	8.62706e+08	0.738	9.29	-0.0826478	NA	NA	NA	NA	NA	NA	NA
Sint Maarten (Dutch part)	Ray	0.75	78753.5	NA	NA	NA	NA	466	0.757539	28.1175	NA	NA	NA	NA
Sint Maarten (Dutch part)	Shark	1	78753.5	NA	NA	NA	NA	466	0.757539	28.1175	NA	NA	NA	NA
Seychelles	Ray	0.909091	132203	3.36709e+08	0.796	NA	0.214614	1341504	303.704	29.1875	1560.57	227923	0.111646	0.254111
Seychelles	Shark	0.909091	132203	3.36709e+08	0.796	NA	0.214614	1341504	303.704	29.1875	1560.57	227923	0.111646	1.1435
Syrian Arab Republic	Ray	1	2.43556e+07	11376461150	0.567	NA	-0.989727	10269	3.32327	23.2725	NA	NA	NA	NA
Syrian Arab Republic	Shark	1	2.43556e+07	11376461150	0.567	NA	-0.989727	10269	3.32327	23.2725	NA	NA	NA	NA
Turks and Caicos Islands	Ray	0.75	9768.14	725340520	NA	NA	NA	91025	24.2101	27.965	556.812	27206	0.306063	0.0221448
Turks and Caicos Islands	Shark	1	9768.14	725340520	NA	NA	NA	91025	24.2101	27.965	556.812	27206	0.306063	0.59791
Togo	Ray	1	1.1908e+07	1.27924e+09	0.515	5.69	-0.880333	15447	21.6767	27.74	NA	NA	NA	NA
Togo	Shark	0.888889	1.1908e+07	1.27924e+09	0.515	5.69	-0.880333	15447	21.6767	27.74	NA	NA	NA	NA
Thailand	Ray	0.896552	5.52754e+07	78796970688	0.777	12	-0.272406	298683	5898.06	30.12	NA	NA	NA	NA
Thailand	Shark	0.761905	5.52754e+07	78796970688	0.777	12	-0.272406	298683	5898.06	30.12	NA	NA	NA	NA
Tokelau	Ray	1	281.161	NA	NA	NA	NA	320548	0	NA	29.4117	190108	0.0905896	NA
Tokelau	Shark	0.857143	281.161	NA	NA	NA	NA	320548	0	NA	29.4117	190108	0.0905896	NA
Timor-Leste	Ray	0.928571	5.30873e+06	8.04353e+08	0.606	0	NA	77473	14.15	30.0925	3818.04	474552	0.0400911	NA
Timor-Leste	Shark	0.666667	5.30873e+06	8.04353e+08	0.606	0	NA	77473	14.15	30.0925	3818.04	474552	0.0400911	NA
Tonga	Ray	1	110773	1.91231e+08	0.725	NA	-0.0286751	666052	46.4638	26.135	2219.81	754780	0.0448049	0
Tonga	Shark	0.9	110773	1.91231e+08	0.725	NA	-0.0286751	666052	46.4638	26.135	2219.81	754780	0.0448049	1.46594
Trinidad and Tobago	Ray	0.777778	2.11243e+06	5.58865e+09	0.796	8.78	0.164501	76562	2486.07	28.325	NA	NA	NA	0.177104
Trinidad and Tobago	Shark	0.9	2.11243e+06	5.58865e+09	0.796	8.78	0.164501	76562	2486.07	28.325	NA	NA	NA	0.262114
Tunisia	Ray	1	1.75599e+07	14608946896	0.74	5.08	-0.174296	99701	2805.26	21.71	NA	NA	NA	NA
Tunisia	Shark	1	1.75599e+07	14608946896	0.74	5.08	-0.174296	99701	2805.26	21.71	NA	NA	NA	NA
Turkey	Ray	1	7.53634e+07	118916500000	0.82	3.73	-0.128292	262233	557.627	19.54	NA	NA	NA	NA
Turkey	Shark	1	7.53634e+07	118916500000	0.82	3.73	-0.128292	262233	557.627	19.54	NA	NA	NA	NA
Tuvalu	Ray	1	381.611	2.1687e+07	NA	NA	0.240875	753133	4.64954	30.1025	213.728	3238.33	0.14899	NA
Tuvalu	Shark	0.875	381.611	2.1687e+07	NA	NA	0.240875	753133	4.64954	30.1025	213.728	3238.33	0.14899	NA
Taiwan, Province of China	Ray	0.923077	3.59457e+07	NA	NA	17.26	0.92015	429227	946.962	24.9637	14590.5	1.11727e+07	0.00181426	0.0577491
Taiwan, Province of China	Shark	0.64	3.59457e+07	NA	NA	17.26	0.92015	429227	946.962	24.9637	14590.5	1.11727e+07	0.00181426	0.0769988
Tanzania, United Republic of	Ray	0.777778	1.83374e+07	1.59501e+10	0.529	3.67	-0.450927	241567	618.123	28.6875	NA	NA	NA	0.157018
Tanzania, United Republic of	Shark	0.764706	1.83374e+07	1.59501e+10	0.529	3.67	-0.450927	241567	618.123	28.6875	NA	NA	NA	0.12847
United States Minor Outlying Islands	Ray	1	0	NA	NA	NA	NA	1637977	2.07772	27.8675	NA	NA	NA	NA
United States Minor Outlying Islands	Shark	0.8	0	NA	NA	NA	NA	1637977	2.07772	27.8675	NA	NA	NA	NA
Uruguay	Ray	1	NA	1.06057e+10	0.817	2.93	0.78445	NA	NA	NA	NA	NA	NA	NA
Uruguay	Shark	0.857143	NA	1.06057e+10	0.817	2.93	0.78445	NA	NA	NA	NA	NA	NA	NA
United States of America	Ray	0.666667	1.36493e+08	5802360000000	0.926	8.28	1.2696	4925738	64524.6	25.0887	3199.96	823980	0.0102054	0.00641034
United States of America	Ray	0.666667	1.36493e+08	5802360000000	0.926	8.28	1.2696	4925738	64524.6	25.0887	3199.96	823980	0.0102054	0.145977
United States of America	Shark	0.846154	1.36493e+08	5802360000000	0.926	8.28	1.2696	4925738	64524.6	25.0887	3199.96	823980	0.0102054	2.08336
United States of America	Shark	0.846154	1.36493e+08	5802360000000	0.926	8.28	1.2696	4925738	64524.6	25.0887	3199.96	823980	0.0102054	0.328934
Saint Vincent and the Grenadines	Ray	0.75	449105	2.27555e+08	0.738	9.58	0.606145	36244	15.7006	28.0487	898.976	329642	0.0115095	NA
Saint Vincent and the Grenadines	Shark	0.9	449105	2.27555e+08	0.738	9.58	0.606145	36244	15.7006	28.0487	898.976	329642	0.0115095	NA
Venezuela	Ray	0.75	3.03372e+07	60065011013	0.711	6.88	-1.24207	472546	23053.9	28.4925	15096.9	6.93332e+06	0.00233248	NA
Venezuela	Shark	0.909091	3.03372e+07	60065011013	0.711	6.88	-1.24207	472546	23053.9	28.4925	15096.9	6.93332e+06	0.00233248	NA
Virgin Islands (British)	Ray	0.75	382135	NA	NA	NA	NA	81555	24.2093	28.0825	1196.12	359432	0.00379194	NA
Virgin Islands (British)	Shark	0.888889	382135	NA	NA	NA	NA	81555	24.2093	28.0825	1196.12	359432	0.00379194	NA
Virgin Islands (US)	Ray	0.75	1.97693e+06	3979000000	NA	NA	0.836372	38275	10.1453	28.1637	1680.09	1.25244e+06	0.00270889	NA
Virgin Islands (US)	Shark	0.888889	1.97693e+06	3979000000	NA	NA	0.836372	38275	10.1453	28.1637	1680.09	1.25244e+06	0.00270889	NA
Viet Nam	Ray	0.916667	1.01509e+08	36658108850	0.704	7.08	-0.515728	750958	11233.6	29.3325	14986.4	4.55954e+06	0.00652747	0
Viet Nam	Shark	0.695652	1.01509e+08	36658108850	0.704	7.08	-0.515728	750958	11233.6	29.3325	14986.4	4.55954e+06	0.00652747	0
Vanuatu	Ray	0.875	327325	2.62301e+08	0.609	18.84	0.172841	623424	11.9156	27.65	1134.96	81514	0.0200258	0.0845212
Vanuatu	Shark	0.857143	327325	2.62301e+08	0.609	18.84	0.172841	623424	11.9156	27.65	1134.96	81514	0.0200258	0.365253
Wallis and Futuna	Ray	1	7152.93	NA	NA	NA	NA	262750	0.943807	29.67	459.421	102474	0.0104212	NA
Wallis and Futuna	Shark	0.833333	7152.93	NA	NA	NA	NA	262750	0.943807	29.67	459.421	102474	0.0104212	NA
Samoa	Ray	1	307267	2.79282e+08	0.715	25.12	0.521066	130480	4.00546	29.445	5290.64	161145	0.0587964	0.0775424
Samoa	Shark	0.8	307267	2.79282e+08	0.715	25.12	0.521066	130480	4.00546	29.445	5290.64	161145	0.0587964	0.336017
Yemen	Ray	0.791667	2.28904e+07	13872791659	0.47	3.17	-1.17273	527384	1600.57	29.225	553.335	134897	0.00842906	NA
Yemen	Shark	0.777778	2.28904e+07	13872791659	0.47	3.17	-1.17273	527384	1600.57	29.225	553.335	134897	0.00842906	NA
South Africa	Ray	0.894737	2.13437e+07	1.07256e+11	0.709	5.13	0.297395	1072679	1380.6	19.6725	102.846	89729.3	0.00109414	0.141414
South Africa	Shark	0.777778	2.13437e+07	1.07256e+11	0.709	5.13	0.297395	1072679	1380.6	19.6725	102.846	89729.3	0.00109414	0.531987
Zimbabwe	Shark	1	NA	6377047050	0.571	0.73	-1.4101	NA	NA	NA	NA	NA	NA	NA
