# Supplementary material for: Half a century of rising extinction risk of coral reef sharks and rays
Source: Nat Commun. 2023 Jan 17;14:15. doi: 10.1038/s41467-022-35091-x (PMC9845228; doi:10.1038/s41467-022-35091-x)
Supplement: Supplementary file 9 — Source Data [file 41467_2022_35091_MOESM9_ESM.xlsx]

## Sheet: Figure1
Figure 1. The percent of coral reef species in the IUCN Red List categories.
Class	Source / SearchDate	EX	CR	EN	VU	DD	NT	LC	Total	PercentThreatened	TotalNotDD	BestEstimate
Bivalvia	04/02/2022	0	0	0	0	2	0	1	3	0	1	0
Cephalopoda	04/02/2022	0	0	0	0	25	1	16	42	0	17	0
Malacostraca	04/02/2022	0	0	0	0	12	0	32	44	0	32	0
Aves	04/02/2022	0	0	1	0	0	2	22	25	4	25	4
Actinopterygii	04/02/2022	0	3	30	107	373	34	2912	3459	4.04741	3086	4.53662
Gastropoda	04/02/2022	0	0	1	11	14	6	169	201	5.97015	187	6.41711
Liliopsida/Magnoliopsida	04/02/2022	0	0	0	2	1	1	19	23	8.69565	22	9.09091
Epinephelidae	Sadovy Paper	0	1	2	16	25	8	115	167	11.3772	142	13.3803
Reptilia	04/02/2022	0	1	1	3	4	4	18	31	16.129	27	18.5185
Holothuroidea	04/02/2022	0	0	6	5	32	0	38	81	13.5802	49	22.449
Anthozoa	04/02/2022	0	4	24	197	131	175	287	818	27.5061	687	32.7511
Hydrozoa	04/02/2022	0	1	2	2	2	1	8	16	31.25	14	35.7143
Chondrichthyes	This Manuscript	0	14	24	41	9	18	28	134	58.9552	125	63.2
Mammalia	04/02/2022	0	0	1	5	0	1	1	8	75	8	75

## Sheet: Figure2a
Figure 2. High extinction risk of coral reef sharks and rays due to exposure to overfishing and other threatening processes combined with sensitive life histories.
IUCN THREAT CLASSIFICATION FOR CORAL REEF SPECIES
Parent Threat	Threat	Mention(s)	# Species	Percent (of 132 - 2 not listed with threats)
Transportation	Transportation	1	1	0.8
Climate Change	Invasive Species and Disease	2	2	1.5
Development	Energy and Mining	4	3	2.3
Pollution	Natural System Modification	4	4	3
Agriculture and Aquaculture	Human Disturbance	10	10	7.6
Human Intrusion	Agriculture & Aquaculture	13	11	8.3
Natural System Modification	Pollution	31	12	9.1
Energy Production	Development	74	38	28.8
Invasives	Climate Change	60	48	36.4
Fishing	Fishing - Intentional Large	54	54	40.9
Fishing	Fishing - Intentional Small	86	86	65.2
Fishing	Fishing - Unintentional Large	114	114	86.4
Fishing	Fishing - Unintentional Small	123	123	93.2
Fishing	Fishing - All	385	132	100

## Sheet: Figure2b
Figure 2. High extinction risk of coral reef sharks and rays due to exposure to overfishing and other threatening processes combined with sensitive life histories.
RESIDENCY PATTERNS
	CR	EN	VU	DD	NT	LC	Threatprop	ThreatProb	TotalN
Resident	1	7	16	5	9	17	43.6364	48	55
Partial Resident	11	6	19	2	6	10	66.6667	69.2308	54
Transient	2	11	6	2	3	1	76	82.6087	25

## Sheet: Figure2c
Figure 2. High extinction risk of coral reef sharks and rays due to exposure to overfishing and other threatening processes combined with sensitive life histories.
TROPHIC POSITIONS
	CR	EN	VU	DD	NT	LC	Threatprop	ThreatProb	TotalN
Small Invertivore	2	3	17	8	12	19	36.0656	41.5094	61
Mesopredator	10	9	8	1	4	9	65.8537	67.5	41
Apex	2	1	2	0	1	0	83.3333	83.3333	6
Large Invertivore	0	5	13	0	1	0	94.7368	94.7368	19
Filter Feeder	0	6	1	0	0	0	100	100	7

## Sheet: Figure5
Figure 5. Increase in extinction risk of coral reef sharks and rays over the past half century.
Year	1970	1980	2005	2020
RLI_All	0.95	0.872	0.694	0.637
RLI_Shark	0.984	0.905	0.738	0.672
RLI_Ray	0.919	0.841	0.653	0.603
